# Supplementary material for: Melatonin Enhances Drought Tolerance by Regulating the Genes Underlying Photosynthesis and Antioxidant Defense in Rubber Tree (Hevea brasiliensis) Seedlings
Source: Plants (Basel). 2025 Jul 21;14(14):2243. doi: 10.3390/plants14142243 (PMC12300362; doi:10.3390/plants14142243)
Supplement: Supplementary file 1 [file plants-14-02243-s001.zip]

Archive with 1 entries (1 files):
- plants-3711074-supplementary.xlsx
