# Supplementary material for: Melatonin Enhances Drought Tolerance by Regulating the Genes Underlying Photosynthesis and Antioxidant Defense in Rubber Tree (Hevea brasiliensis) Seedlings
Source: Plants (Basel). 2025 Jul 21;14(14):2243. doi: 10.3390/plants14142243 (PMC12300362; doi:10.3390/plants14142243)
Supplement: Supplementary file 1 [file plants-14-02243-s001.zip › plants-3711074-supplementary.xlsx]

## Sheet: Supplementary Table S1
Table S1 The DEGs were identified in the three comparisons including PH, PMH, and MH.
Gene_id	M_readcount	H_readcount	log2.Fold_change.	q.value.Storey.et.al..2003.	VS		Gene_id	P_readcount	H_readcount	log2.Fold_change.	q.value.Storey.et.al..2003.	VS		Gene_id	PM_readcount	H_readcount	log2.Fold_change.	q.value.Storey.et.al..2003.	VS
c51711_g1	0	49.6106	-6.6326	1.09e-10	MvsH		c50261_g1	0.682328	642.869	-9.8798	3.4719e-107	PvsH		c63622_g1	0.0282939	25.9344	-9.8402	0.00044337	PMvsH
c56018_g2	0	27.0672	-5.7585	1.13e-05	MvsH		c63622_g1	0.0310149	25.1844	-9.6654	0.000375	PvsH		c63622_g7	0.0282939	25.9344	-9.8402	0.00044337	PMvsH
c101749_g1	0.457358	16.9641	-5.213	0.002492	MvsH		c63622_g7	0.0310149	25.1844	-9.6654	0.000375	PvsH		c50261_g1	0.792228	662.015	-9.7067	3.0225e-111	PMvsH
c5130_g1	0	14.0991	-4.8175	0.012306	MvsH		c51711_g1	0	48.7393	-6.607	4.8709e-11	PvsH		c51711_g1	0	50.1908	-6.6493	4.5609e-11	PMvsH
c54838_g1	3.03	64.2375	-4.406	1.95e-13	MvsH		c55754_g1	0.248119	15.9995	-6.0108	0.0011689	PvsH		c56018_g2	0	27.3837	-5.7752	4.2954e-06	PMvsH
c94482_g1	44.7639	706.16	-3.9796	1.63e-147	MvsH		c45186_g3	0.171202	10.4893	-5.9371	0.020442	PvsH		c62087_g1	0.339526	16.9337	-5.6402	0.00094847	PMvsH
c41449_g1	16.4077	231.315	-3.8174	2.52e-46	MvsH		c63728_g1	5.76878	349.323	-5.9202	2.7153e-83	PvsH		c67365_g1	0.226351	10.2212	-5.4969	0.028534	PMvsH
c56460_g1	2.97283	40.9401	-3.7836	1.42e-07	MvsH		c56018_g2	0	26.5918	-5.7329	4.188e-06	PvsH		c55651_g1	0.339526	13.196	-5.2804	0.0068103	PMvsH
c41545_g1	5.14528	60.2415	-3.5494	6.57e-11	MvsH		c56460_g1	0.868418	40.221	-5.5334	2.7371e-09	PvsH		c56460_g1	1.13175	41.4188	-5.1937	3.3829e-09	PMvsH
c88324_g1	5.08811	45.69	-3.1667	2.44e-07	MvsH		c56890_g1	7.50561	286.14	-5.2526	8.7764e-68	PvsH		c56890_g1	8.54475	294.661	-5.1079	3.2293e-67	PMvsH
c75750_g1	6.97471	58.5074	-3.0684	2.74e-09	MvsH		c5130_g1	0	13.8514	-4.792	0.0042471	PvsH		c63622_g4	66.3208	2243.94	-5.0804	0	PMvsH
c60557_g1	4.9166	38.6028	-2.973	1.02e-05	MvsH		c63622_g4	79.026	2179.05	-4.7852	0	PvsH		c63728_g1	11.1478	359.726	-5.0121	7.9775e-82	PMvsH
c61409_g1	22.0103	164.665	-2.9033	7.57e-26	MvsH		c62087_g1	0.682328	16.4439	-4.5909	0.0012756	PvsH		c5130_g1	0	14.2639	-4.8343	0.004697	PMvsH
c66892_g1	3.7732	27.0672	-2.8427	0.0011348	MvsH		c49646_g1	0	11.2589	-4.493	0.018087	PvsH		c49646_g1	0	11.5942	-4.5353	0.019009	PMvsH
c54942_g1	10.8051	64.5391	-2.5785	1.46e-08	MvsH		c66153_g2	5.45863	79.9976	-3.8733	1.9689e-16	PvsH		c96460_g1	0.792228	17.0099	-4.4243	0.0015876	PMvsH
c40505_g1	12.6917	74.6422	-2.5561	6.7e-10	MvsH		c63642_g1	1.98496	18.0735	-3.1867	0.0035858	PvsH		c62548_g1	18.7305	271.015	-3.8549	3.5785e-54	PMvsH
c38455_g2	26.6983	144.082	-2.4321	1.34e-18	MvsH		c69235_g1	6.32705	55.2576	-3.1266	1.3471e-09	PvsH		c58019_g1	2.15033	27.6888	-3.6867	3.7083e-05	PMvsH
c46997_g2	18.1228	89.9476	-2.3113	1.07e-10	MvsH		c60100_g1	1.67481	14.5181	-3.1158	0.016589	PvsH		c69235_g1	4.69678	56.9032	-3.5988	1.4422e-10	PMvsH
c66333_g2	18.1228	87.8365	-2.277	3.09e-10	MvsH		c61138_g2	3.96991	29.2584	-2.8817	0.00011115	PvsH		c65963_g1	1.24493	14.1877	-3.5105	0.015025	PMvsH
c27251_g1	4.74509	22.468	-2.2434	0.033747	MvsH		c69167_g2	4.09397	28.7399	-2.8115	0.0001718	PvsH		c18950_g1	1.64104	17.5439	-3.4183	0.0045763	PMvsH
c65407_g2	6.28867	29.3291	-2.2215	0.0059519	MvsH		c61269_g2	3.90788	25.8511	-2.7258	0.00064757	PvsH		c18397_g2	27.1055	267.125	-3.3009	2.4663e-47	PMvsH
c65736_g1	87.0695	400.806	-2.2027	2.6e-47	MvsH		c18397_g2	41.3119	259.4	-2.6505	1.6873e-39	PvsH		c55754_g1	1.69763	16.476	-3.2788	0.0086796	PMvsH
c65950_g2	6.11716	25.1069	-2.0372	0.035109	MvsH		c54049_g1	2.2951	14.1477	-2.6239	0.043657	PvsH		c61138_g2	3.2255	30.1297	-3.2236	4.9415e-05	PMvsH
c55585_g1	23.2681	94.2452	-2.0181	2.05e-09	MvsH		c61051_g1	10.7932	65.4795	-2.6009	1.5384e-09	PvsH		c66153_g2	8.82769	82.38	-3.2222	4.9955e-14	PMvsH
c100831_g1	34.1875	137.221	-2.005	6.84e-14	MvsH		c61581_g1	2.60525	15.481	-2.571	0.031272	PvsH		c60353_g1	704.461	5705.5	-3.0178	0	PMvsH
c53212_g1	159.218	637.248	-2.0009	3.47e-67	MvsH		c63823_g1	3.41164	19.9994	-2.5514	0.0076271	PvsH		c60100_g1	1.92398	14.9504	-2.958	0.025669	PMvsH
c64387_g11	609.086	2436.58	-2.0001	1.69e-260	MvsH		c51665_g1	7.93982	46.443	-2.5483	1.3907e-06	PvsH		c75895_g1	3.56503	26.7735	-2.9088	0.00046295	PMvsH
c61149_g1	27.27	104.574	-1.9391	5.8e-10	MvsH		c58019_g1	4.7763	26.8881	-2.493	0.0010282	PvsH		c63864_g1	2.60304	19.2983	-2.8902	0.0067217	PMvsH
c59352_g1	63.8014	242.248	-1.9248	1.14e-23	MvsH		c63341_g1	7.75373	41.4062	-2.4169	1.5341e-05	PvsH		c69167_g2	4.01773	29.5958	-2.8809	0.00019112	PMvsH
c31129_g1	7.83225	28.9521	-1.8862	0.027144	MvsH		c69060_g1	4.09397	21.703	-2.4063	0.0067397	PvsH		c52777_g1	2.3201	16.3997	-2.8214	0.020055	PMvsH
c51801_g1	31.5577	107.59	-1.7695	5.08e-09	MvsH		c59077_g2	52.1671	272.288	-2.3839	5.2597e-37	PvsH		c63642_g1	2.65962	18.6118	-2.8069	0.010176	PMvsH
c66249_g1	31.1575	104.951	-1.7521	1.17e-08	MvsH		c46479_g1	8.56012	44.4431	-2.3763	7.7534e-06	PvsH		c61269_g2	3.84797	26.6209	-2.7904	0.00072172	PMvsH
c67707_g1	12.2915	39.5076	-1.6845	0.0094404	MvsH		c63575_g2	18.8571	95.7749	-2.3445	1.6772e-12	PvsH		c46953_g1	2.99915	20.595	-2.7797	0.0057068	PMvsH
c67139_g2	15.9504	50.5154	-1.6631	0.001403	MvsH		c64002_g1	7.13343	36.1471	-2.3412	0.00011581	PvsH		c89647_g1	9.56333	65.4463	-2.7747	1.3608e-09	PMvsH
c67397_g3	34.0314	106.244	-1.6424	5.57e-08	MvsH		c60658_g1	6.76125	33.7768	-2.3207	0.00025845	PvsH		c64176_g2	19.1267	128.179	-2.7445	8.5075e-19	PMvsH
c52284_g1	37.046	114.451	-1.6273	1.6e-08	MvsH		c60353_g1	1123.11	5540.5	-2.3025	0	PvsH		c38455_g2	21.8995	145.767	-2.7347	2.4373e-21	PMvsH
c49481_g1	239.598	729.684	-1.6067	4e-57	MvsH		c58606_g1	11.0413	53.5539	-2.2781	1.0407e-06	PvsH		c57646_g1	8.71451	57.0558	-2.7109	3.9193e-08	PMvsH
c63181_g1	23.0394	69.666	-1.5964	8.39e-05	MvsH		c62548_g1	54.5863	263.177	-2.2694	8.8224e-34	PvsH		c58606_g1	8.82769	55.1488	-2.6432	1.2213e-07	PMvsH
c75787_g1	111.995	337.171	-1.59	1.91e-25	MvsH		c7272_g1	5.83081	27.9992	-2.2636	0.0017811	PvsH		c64340_g2	3.56503	21.5866	-2.5982	0.0067217	PMvsH
c68923_g1	54.0826	160.669	-1.5709	1.35e-11	MvsH		c68564_g5	3.65976	17.481	-2.256	0.034972	PvsH		c51665_g1	8.26181	47.8261	-2.5333	2.7218e-06	PMvsH
c61015_g5	63.8586	188.706	-1.5632	1.22e-13	MvsH		c64953_g1	40.1035	191.326	-2.2542	3.1991e-24	PvsH		c63864_g2	5.77195	32.6469	-2.4998	0.00032709	PMvsH
c88943_g1	13.9494	41.0155	-1.556	0.015451	MvsH		c45024_g1	200.17	937.453	-2.2275	3.2902e-119	PvsH		c34332_g1	3.45185	19.1457	-2.4716	0.018862	PMvsH
c30141_g1	25.8407	74.039	-1.5186	9.47e-05	MvsH		c18880_g1	3.65976	16.8884	-2.2062	0.046538	PvsH		c59352_g1	44.7043	245.08	-2.4548	4.8078e-32	PMvsH
c52672_g1	22.1247	61.674	-1.479	0.0010514	MvsH		c41439_g1	21.0902	96.96	-2.2008	8.889e-12	PvsH		c68567_g4	3.2255	17.6202	-2.4496	0.031117	PMvsH
c57403_g1	48.4228	132.923	-1.4568	1.9e-08	MvsH		c57646_g1	12.1579	55.4057	-2.1881	1.2588e-06	PvsH		c57503_g1	19.5794	106.941	-2.4494	9.7747e-14	PMvsH
c7104_g1	689.524	1828.96	-1.4074	1.19e-119	MvsH		c89647_g1	13.9567	63.5536	-2.187	1.3048e-07	PvsH		c63760_g1	43.233	234.707	-2.4407	1.8383e-30	PMvsH
c63760_g1	89.6421	231.994	-1.3718	6.92e-14	MvsH		c46953_g1	4.40412	19.9994	-2.183	0.021365	PvsH		c66821_g1	3.33868	17.6964	-2.4061	0.033715	PMvsH
c66896_g1	16.8079	43.0512	-1.3569	0.039835	MvsH		c47887_g1	6.07893	27.5547	-2.1804	0.002794	PvsH		c58604_g1	30.7271	161.404	-2.3931	2.4596e-20	PMvsH
c66224_g1	23.7826	60.6185	-1.3499	0.004023	MvsH		c60742_g1	5.14848	23.3326	-2.1801	0.008771	PvsH		c63221_g1	16.5236	86.1938	-2.3831	1.1081e-10	PMvsH
c57550_g1	78.3797	197.236	-1.3314	3.67e-11	MvsH		c34332_g1	4.156	18.592	-2.1614	0.032977	PvsH		c18037_g1	35.9332	184.668	-2.3615	5.7344e-23	PMvsH
c7599_g1	52.3675	131.717	-1.3307	3.09e-07	MvsH		c13945_g1	23.8195	106.441	-2.1598	1.1925e-12	PvsH		c55645_g2	31.2364	159.42	-2.3515	1.1591e-19	PMvsH
c66627_g3	25.0403	61.5986	-1.2986	0.0056167	MvsH		c101091_g1	22.4548	98.7378	-2.1366	1.3771e-11	PvsH		c64002_g1	7.35641	37.2235	-2.3391	0.00019112	PMvsH
c69235_g1	22.9822	56.2455	-1.2912	0.011854	MvsH		c100890_g1	15.0733	65.3314	-2.1158	1.5998e-07	PvsH		c96437_g1	4.13091	20.9001	-2.339	0.016736	PMvsH
c64176_g2	52.0588	126.697	-1.2832	1.52e-06	MvsH		c54336_g2	6.14096	26.5918	-2.1144	0.0046776	PvsH		c58753_g1	23.4839	118.078	-2.33	2.5785e-14	PMvsH
c65577_g1	60.3712	145.515	-1.2692	1.81e-07	MvsH		c56385_g1	5.14848	21.9993	-2.0952	0.016562	PvsH		c58028_g1	4.80996	24.18	-2.3297	0.0072558	PMvsH
c61624_g2	60.5999	144.157	-1.2503	3.27e-07	MvsH		c64967_g2	5.33457	22.5178	-2.0776	0.01536	PvsH		c63575_g2	19.8623	98.6271	-2.312	8.1694e-12	PMvsH
c63424_g1	162.248	381.504	-1.2335	1.11e-19	MvsH		c64116_g1	13.2744	55.8502	-2.0729	2.8994e-06	PvsH		c54237_g1	28.0109	138.597	-2.3068	1.1603e-16	PMvsH
c60346_g1	148.07	346.596	-1.227	1.11e-17	MvsH		c53102_g1	16.8101	70.6645	-2.0717	6.1339e-08	PvsH		c41439_g1	20.2018	99.8476	-2.3052	6.4391e-12	PMvsH
c50779_g1	26.6983	62.3526	-1.2237	0.010131	MvsH		c67323_g2	9.18042	38.4433	-2.0661	0.00027522	PvsH		c7272_g1	5.94171	28.833	-2.2788	0.0025053	PMvsH
c45255_g2	29.8426	69.5152	-1.22	0.0045255	MvsH		c65964_g1	7.13343	29.6287	-2.0543	0.0027651	PvsH		c69060_g1	4.64019	22.3494	-2.268	0.014189	PMvsH
c100987_g1	35.8454	82.408	-1.201	0.0012683	MvsH		c60434_g1	6.82328	27.851	-2.0292	0.0047873	PvsH		c35495_g1	27.8412	133.867	-2.2655	1.0068e-15	PMvsH
c61255_g1	35.5024	81.5786	-1.2003	0.0013947	MvsH		c49030_g1	8.37403	33.9249	-2.0184	0.0011206	PvsH		c61051_g1	14.1469	67.4295	-2.2529	9.1307e-08	PMvsH
c7097_g1	131.948	300.454	-1.1872	1.82e-14	MvsH		c55005_g1	11.5376	46.443	-2.0091	5.2349e-05	PvsH		c54500_g1	12.9586	61.4799	-2.2462	4.9087e-07	PMvsH
c56070_g1	49.3946	111.888	-1.1796	6.12e-05	MvsH		c82243_g1	31.4491	123.848	-1.9775	3.005e-13	PvsH		c14000_g1	68.5843	325.096	-2.2449	2.6051e-38	PMvsH
c64679_g1	34.9879	78.7889	-1.1711	0.0027196	MvsH		c56873_g2	6.63719	25.9251	-1.9657	0.0099422	PvsH		c60036_g2	5.60219	26.5447	-2.2444	0.0053172	PMvsH
c38455_g3	2110.76	4683.83	-1.1499	1.79e-227	MvsH		c68123_g4	14.3289	55.4798	-1.953	8.7336e-06	PvsH		c67139_g2	10.8648	51.1061	-2.2338	8.6761e-06	PMvsH
c65999_g1	171.338	379.544	-1.1474	1.84e-17	MvsH		c65010_g1	98.1312	379.47	-1.9512	8.8182e-41	PvsH		c66510_g2	8.88428	41.19	-2.213	0.00013324	PMvsH
c65644_g1	27.0413	59.7891	-1.1447	0.026562	MvsH		c66683_g1	53.7179	207.401	-1.949	4.9323e-22	PvsH		c60434_g1	6.22465	28.6804	-2.204	0.0035743	PMvsH
c100890_g1	30.5286	66.4994	-1.1232	0.015808	MvsH		c67268_g1	6.76125	25.9992	-1.9431	0.010665	PvsH		c66627_g3	13.5811	62.3189	-2.1981	6.0521e-07	PMvsH
c66153_g2	37.9035	81.4278	-1.1032	0.0044467	MvsH		c75895_g1	6.76125	25.9992	-1.9431	0.010665	PvsH		c33591_g1	25.5211	116.4	-2.1893	4.7193e-13	PMvsH
c69575_g1	29.0994	61.5986	-1.0819	0.03729	MvsH		c8579_g1	22.889	87.7751	-1.9392	3.9954e-09	PvsH		c63823_g1	4.52702	20.595	-2.1857	0.028313	PMvsH
c46786_g1	57.2841	120.785	-1.0762	0.00013439	MvsH		c63768_g2	33.8063	129.478	-1.9373	1.6459e-13	PvsH		c67397_g3	23.7861	107.486	-2.176	5.9532e-12	PMvsH
c69751_g1	35.3881	74.1898	-1.068	0.013084	MvsH		c66025_g2	14.2048	54.2947	-1.9344	1.3597e-05	PvsH		c101077_g1	82.5049	372.464	-2.1745	2.9105e-42	PMvsH
c55351_g1	36.6458	76.3009	-1.0581	0.012029	MvsH		c35495_g1	34.3025	129.996	-1.9221	1.9715e-13	PvsH		c63341_g1	9.45015	42.6393	-2.1738	0.00011717	PMvsH
c38429_g1	54.5399	113.471	-1.0569	0.00037742	MvsH		c76661_g1	13.2124	50.0726	-1.9221	4.1204e-05	PvsH		c18957_g1	172.14	773.456	-2.1677	4.1315e-88	PMvsH
c55121_g2	64.3731	132.848	-1.0452	7.55e-05	MvsH		c13493_g1	24.0676	91.1824	-1.9217	2.2652e-09	PvsH		c101091_g1	22.7483	101.678	-2.1602	3.386e-11	PMvsH
c63915_g1	37.732	77.281	-1.0343	0.01392	MvsH		c88460_g1	31.201	118.145	-1.9209	3.5955e-12	PvsH		c56871_g1	16.6934	74.5996	-2.1599	3.6412e-08	PMvsH
c57781_g1	72.4912	147.626	-1.0261	2.83e-05	MvsH		c58753_g1	30.4567	114.663	-1.9126	9.4963e-12	PvsH		c56385_g1	5.0929	22.6545	-2.1532	0.018647	PMvsH
c58816_g1	79.6374	39.8092	1.0003	0.035109	MvsH		c51143_g1	5.83081	21.9253	-1.9108	0.030519	PvsH		c35838_g1	9.95944	44.2411	-2.1513	9.0373e-05	PMvsH
c65907_g2	685.781	342.735	1.0007	1.06e-22	MvsH		c38559_g2	11.2894	42.2209	-1.903	0.00029716	PvsH		c64555_g3	20.8243	92.0672	-2.1444	5.015e-10	PMvsH
c63725_g2	215.416	107.515	1.0026	9.79e-07	MvsH		c63760_g1	62.0919	227.919	-1.876	4.21e-23	PvsH		c60571_g1	41.8749	185.05	-2.1438	2.1605e-20	PMvsH
c55411_g1	225.02	112.265	1.0031	4.56e-07	MvsH		c62009_g2	12.8402	47.1097	-1.8754	0.0001167	PvsH		c64905_g1	35.5937	156.827	-2.1395	3.4771e-17	PMvsH
c59636_g1	113.825	56.4717	1.0112	0.0023473	MvsH		c52284_g1	30.7668	112.441	-1.8697	3.4138e-11	PvsH		c65010_g1	88.7296	390.771	-2.1388	1.9419e-43	PMvsH
c67752_g1	446.038	220.911	1.0137	6.84e-15	MvsH		c66263_g1	9.24245	33.7027	-1.8665	0.0025767	PvsH		c58574_g1	7.97887	35.0878	-2.1367	0.00095117	PMvsH
c67406_g6	100.447	49.686	1.0155	0.0061403	MvsH		c26992_g1	9.24245	33.6286	-1.8633	0.0026522	PvsH		c63768_g2	30.331	133.333	-2.1362	1.5729e-14	PMvsH
c57832_g1	158.589	78.3366	1.0175	6.21e-05	MvsH		c60870_g1	7.25749	26.1474	-1.8491	0.014977	PvsH		c7111_g1	47.081	206.942	-2.136	9.2475e-23	PMvsH
c66797_g1	548.543	270.823	1.0183	1.31e-18	MvsH		c47646_g1	7.62967	27.4807	-1.8487	0.011151	PvsH		c46479_g1	10.4687	45.7666	-2.1282	7.2655e-05	PMvsH
c46323_g1	155.444	76.6779	1.0195	7.66e-05	MvsH		c55645_g2	43.0487	154.81	-1.8465	3.0367e-15	PvsH		c58848_g2	124.776	544.089	-2.1245	3.5032e-60	PMvsH
c65248_g2	197.693	97.261	1.0233	2.27e-06	MvsH		c69317_g1	26.4867	94.7379	-1.8387	3.2922e-09	PvsH		c76232_g1	5.94171	25.6293	-2.1088	0.010824	PMvsH
c64846_g1	139.437	68.4597	1.0263	0.00023952	MvsH		c82485_g1	10.8552	38.3692	-1.8216	0.0011716	PvsH		c59077_g2	65.1891	280.397	-2.1048	2.1392e-30	PMvsH
c7959_g2	181.914	88.9674	1.0319	6.78e-06	MvsH		c54100_g2	8.312	29.1843	-1.8119	0.009001	PvsH		c40492_g1	172.876	743.479	-2.1046	1.4561e-81	PMvsH
c63162_g1	1270.94	618.248	1.0396	6.6e-46	MvsH		c63261_g1	7.81576	27.4066	-1.8101	0.013353	PvsH		c25507_g1	107.63	462.625	-2.1038	2.0598e-50	PMvsH
c6965_g1	103.077	49.9876	1.0441	0.0034564	MvsH		c45448_g1	16.624	58.2205	-1.8083	1.6697e-05	PvsH		c67323_g2	9.2238	39.5881	-2.1016	0.00038443	PMvsH
c76075_g1	87.2982	42.1464	1.0505	0.011454	MvsH		c64555_g3	25.7424	89.4047	-1.7962	2.035e-08	PvsH		c66316_g1	69.999	300.382	-2.1014	1.6124e-32	PMvsH
c50120_g1	103.82	49.8368	1.0588	0.0026257	MvsH		c46122_g2	181.623	629.611	-1.7935	4.4107e-61	PvsH		c38367_g1	136.886	585.279	-2.0962	1.0583e-63	PMvsH
c63728_g1	746.865	355.568	1.0707	6.3e-28	MvsH		c34025_g1	7.00937	24.2215	-1.7889	0.028282	PvsH		c67344_g1	26.3699	112.052	-2.0872	8.0367e-12	PMvsH
c60632_g1	321.98	151.923	1.0836	6.38e-12	MvsH		c94482_g1	201.163	693.757	-1.7861	5.2328e-67	PvsH		c46783_g1	6.16806	26.087	-2.0804	0.010804	PMvsH
c19083_g1	182.829	85.3484	1.0991	1.12e-06	MvsH		c88384_g1	7.56764	25.9992	-1.7806	0.020233	PvsH		c58593_g2	6.73394	28.4516	-2.079	0.0063298	PMvsH
c10847_g1	4564.55	2128.21	1.1008	3.07e-185	MvsH		c18957_g1	218.717	751.088	-1.7799	2.932e-72	PvsH		c64873_g1	99.7076	419.985	-2.0746	6.6463e-45	PMvsH
c61321_g1	185.001	86.2532	1.1009	8.84e-07	MvsH		c62821_g1	24.1296	82.7382	-1.7777	1.1465e-07	PvsH		c60658_g1	8.26181	34.7827	-2.0738	0.0014291	PMvsH
c45043_g1	3301.09	1534.24	1.1054	2.09e-134	MvsH		c65644_g1	17.1823	58.739	-1.7734	2.0539e-05	PvsH		c49030_g1	8.3184	34.9352	-2.0703	0.0014021	PMvsH
c68123_g4	121.943	56.4717	1.1106	0.00024086	MvsH		c66508_g2	18.5469	63.2574	-1.7701	8.0782e-06	PvsH		c88460_g1	29.0861	121.663	-2.0645	1.1408e-12	PMvsH
c75558_g1	682.892	316.211	1.1108	3.95e-27	MvsH		c88286_g1	705.093	2401.41	-1.768	3.8898e-231	PvsH		c68479_g2	76.45	316.781	-2.0509	3.0044e-33	PMvsH
c63203_g1	81.5812	37.7735	1.1109	0.0094396	MvsH		c58574_g1	10.0488	34.073	-1.7616	0.0040918	PvsH		c35602_g1	101.122	418.994	-2.0508	3.9161e-44	PMvsH
c63378_g2	185.344	84.7452	1.129	4.13e-07	MvsH		c40483_g1	10.421	35.1841	-1.7554	0.0033334	PvsH		c16499_g1	94.1054	389.398	-2.0489	5.9031e-41	PMvsH
c62891_g1	114.74	52.3249	1.1328	0.00032777	MvsH		c63291_g1	25.4943	86.0715	-1.7554	7.4727e-08	PvsH		c45024_g1	233.424	965.371	-2.0481	2.0024e-102	PMvsH
c65215_g1	93.1295	42.448	1.1335	0.0024999	MvsH		c62998_g1	82.8719	278.066	-1.7465	1.0064e-25	PvsH		c62998_g2	221.541	916.096	-2.0479	3.9489e-97	PMvsH
c82061_g1	137.436	62.5788	1.135	3.66e-05	MvsH		c60404_g1	11.7236	39.2581	-1.7436	0.0015545	PvsH		c94483_g1	28.8597	118.002	-2.0317	5.0934e-12	PMvsH
c81986_g1	270.87	123.273	1.1357	8.54e-11	MvsH		c64176_g2	37.2799	124.472	-1.7393	2.7449e-11	PvsH		c81977_g1	164.331	671.473	-2.0307	3.0671e-70	PMvsH
c100907_g1	148.012	66.801	1.1478	1.02e-05	MvsH		c7111_g1	60.6652	200.957	-1.7279	3.158e-18	PvsH		c36064_g1	9.6765	39.0542	-2.0129	0.00073001	PMvsH
c63061_g1	69.404	31.214	1.1528	0.018463	MvsH		c16499_g1	114.817	378.137	-1.7196	1.7589e-34	PvsH		c38429_g1	28.5202	114.798	-2.009	1.582e-11	PMvsH
c66565_g2	437.863	193.542	1.1778	5.79e-19	MvsH		c53193_g1	143.165	469.171	-1.7124	1.1363e-42	PvsH		c64012_g1	6.56418	26.3921	-2.0074	0.013213	PMvsH
c14009_g1	62.2007	27.4442	1.1804	0.029203	MvsH		c88521_g1	11.1033	36.3693	-1.7117	0.0033334	PvsH		c67185_g5	6.56418	26.3921	-2.0074	0.013213	PMvsH
c56978_g1	272.357	118.824	1.1967	6.85e-12	MvsH		c67760_g2	62.278	203.475	-1.7081	3.5429e-18	PvsH		c62821_g1	21.3336	85.2022	-1.9978	1.923e-08	PMvsH
c82008_g1	1298.21	566.074	1.1975	1.39e-59	MvsH		c46783_g1	7.75373	25.3326	-1.708	0.030519	PvsH		c57743_g2	6.9037	27.46	-1.9919	0.01113	PMvsH
c63261_g1	65.1163	27.8966	1.2229	0.014753	MvsH		c49409_g1	8.49809	27.7029	-1.7048	0.019503	PvsH		c62998_g1	72.9416	286.347	-1.9729	1.592e-28	PMvsH
c35598_g1	442.837	189.697	1.2231	1.98e-20	MvsH		c65929_g1	8.24997	26.8881	-1.7045	0.022945	PvsH		c76661_g1	13.1849	51.5638	-1.9675	5.9645e-05	PMvsH
c35904_g1	1594.58	680.299	1.2289	9.42e-77	MvsH		c35602_g1	124.99	406.877	-1.7028	1.1286e-36	PvsH		c82243_g1	32.7077	127.536	-1.9632	1.9661e-12	PMvsH
c64887_g1	799.29	339.509	1.2353	2.87e-38	MvsH		c65612_g1	16.1278	52.2947	-1.6971	0.00015139	PvsH		c88365_g1	58.9078	229.138	-1.9597	1.5318e-22	PMvsH
c75549_g1	294.31	123.65	1.2511	6.41e-14	MvsH		c53456_g1	7.56764	24.3696	-1.6872	0.040049	PvsH		c8579_g1	23.2576	90.3891	-1.9584	9.9684e-09	PMvsH
c55537_g1	959.651	391.758	1.2925	1.12e-49	MvsH		c38455_g2	44.0412	141.551	-1.6844	2.5988e-12	PvsH		c88431_g1	24.3327	94.4318	-1.9564	4.0461e-09	PMvsH
c63622_g2	66.1654	26.8923	1.2989	0.0066146	MvsH		c57743_g2	8.312	26.6659	-1.6817	0.026164	PvsH		c59757_g1	17.6554	68.4974	-1.9559	1.4718e-06	PMvsH
c59711_g1	275.215	111.058	1.3092	5.34e-14	MvsH		c61422_g1	40.1333	128.144	-1.6749	4.6727e-11	PvsH		c54100_g2	7.75252	30.0534	-1.9548	0.0074538	PMvsH
c100914_g1	1639.86	656.851	1.3199	1.21e-88	MvsH		c66888_g1	10.1109	32.2212	-1.6721	0.009334	PvsH		c65873_g1	15.4485	59.878	-1.9546	1.0284e-05	PMvsH
c63484_g1	86.555	34.456	1.3289	0.00041562	MvsH		c59757_g1	20.9041	66.5165	-1.6699	1.1373e-05	PvsH		c63911_g1	41.8749	161.022	-1.9431	1.5083e-15	PMvsH
c60855_g1	977.144	385.348	1.3424	8.36e-54	MvsH		c18037_g1	56.8193	179.328	-1.6581	2.4003e-15	PvsH		c75549_g1	32.5945	125.095	-1.9403	5.4004e-12	PMvsH
c66574_g1	50.4809	19.9046	1.3426	0.029308	MvsH		c51304_g1	33.7442	106.441	-1.6573	4.9366e-09	PvsH		c61819_g1	70.6215	270.328	-1.9365	3.1404e-26	PMvsH
c94746_g1	704.731	276.176	1.3515	5.69e-39	MvsH		c64012_g1	8.12591	25.6289	-1.6572	0.035238	PvsH		c55483_g1	5.9983	22.8833	-1.9317	0.036904	PMvsH
c7648_g1	312.09	121.388	1.3623	5.04e-17	MvsH		c82250_g1	15.3214	48.2948	-1.6563	0.00046214	PvsH		c13945_g1	28.7466	109.611	-1.9309	1.9951e-10	PMvsH
c65446_g1	111.424	42.071	1.4052	5.46e-06	MvsH		c64526_g1	13.2744	41.7024	-1.6515	0.0017048	PvsH		c61087_g1	39.7812	151.259	-1.9269	2.039e-14	PMvsH
c64829_g1	114.854	43.202	1.4106	3.09e-06	MvsH		c58848_g2	168.473	528.354	-1.649	9.3943e-46	PvsH		c45448_g1	15.788	59.9543	-1.925	1.3159e-05	PMvsH
c82105_g1	43.1631	16.1348	1.4196	0.043782	MvsH		c52297_g2	9.67666	30.2954	-1.6465	0.015307	PvsH		c35838_g2	12.0532	45.7666	-1.9249	0.00028784	PMvsH
c57799_g1	1450.22	541.797	1.4205	5.54e-88	MvsH		c65455_g1	8.06388	25.1844	-1.643	0.040534	PvsH		c62163_g1	10.2424	38.8254	-1.9224	0.0013055	PMvsH
c63156_g1	219.646	81.4278	1.4316	8.16e-13	MvsH		c58908_g1	41.6841	129.774	-1.6384	7.1736e-11	PvsH		c61344_g1	36.782	138.52	-1.913	4.7738e-13	PMvsH
c8886_g1	70.0329	25.9363	1.4331	0.0010759	MvsH		c38367_g1	182.74	568.353	-1.637	9.949e-49	PvsH		c47145_g1	13.4679	50.3433	-1.9023	0.00012634	PMvsH
c62728_g2	515.957	189.546	1.4447	1.95e-31	MvsH		c62163_g1	12.1579	37.7026	-1.6328	0.0040644	PvsH		c67353_g1	16.1275	60.1069	-1.898	1.6253e-05	PMvsH
c63705_g1	58.5418	21.2617	1.4612	0.0040464	MvsH		c40492_g1	233.356	721.978	-1.6294	9.7019e-62	PvsH		c63480_g1	33.2736	123.875	-1.8964	1.5957e-11	PMvsH
c63912_g1	48.7086	17.6427	1.4651	0.015207	MvsH		c63071_g2	8.18794	25.3326	-1.6294	0.041442	PvsH		c61670_g1	11.8268	44.0123	-1.8958	0.00050456	PMvsH
c60862_g1	41.2765	14.853	1.4746	0.040336	MvsH		c61516_g1	47.3908	146.218	-1.6254	3.9957e-12	PvsH		c60632_g1	41.3656	153.7	-1.8936	2.6109e-14	PMvsH
c67962_g1	127.317	45.6147	1.4809	1.43e-07	MvsH		c61516_g2	82.8719	254.14	-1.6167	3.5417e-21	PvsH		c13493_g1	25.3513	93.8979	-1.889	1.2213e-08	PMvsH
c67505_g1	49.7948	17.6427	1.4969	0.010644	MvsH		c54237_g1	43.9171	134.589	-1.6157	4.5608e-11	PvsH		c59811_g1	5.9983	22.1968	-1.8877	0.049414	PMvsH
c64126_g2	250.461	87.9873	1.5092	5.71e-16	MvsH		c67451_g4	10.0488	30.7398	-1.6131	0.016482	PvsH		c59986_g1	15.4485	57.132	-1.8868	3.4171e-05	PMvsH
c69264_g1	292.023	102.539	1.5099	9.91e-19	MvsH		c94483_g1	37.466	114.589	-1.6128	2.2441e-09	PvsH		c64116_g1	15.5616	57.5134	-1.8859	3.1859e-05	PMvsH
c58848_g2	1578.17	537.801	1.5531	5.14e-110	MvsH		c50845_g2	21.2762	64.961	-1.6103	2.8651e-05	PvsH		c21614_g1	7.13006	26.3158	-1.8839	0.021252	PMvsH
c100895_g1	370.631	125.836	1.5584	3.8e-25	MvsH		c67353_g1	19.1672	58.3686	-1.6066	0.00010328	PvsH		c67760_g2	56.8707	209.535	-1.8814	1.8715e-19	PMvsH
c50376_g1	75.2925	25.5593	1.5587	0.00012531	MvsH		c67409_g1	11.2894	34.2953	-1.603	0.009001	PvsH		c13672_g1	7.75252	28.5279	-1.8796	0.013998	PMvsH
c68770_g1	58.8848	19.4522	1.598	0.0011621	MvsH		c88365_g1	73.2573	222.512	-1.6028	2.9134e-18	PvsH		c51304_g1	30.1047	109.611	-1.8643	6.165e-10	PMvsH
c56111_g1	491.031	161.348	1.6056	3.08e-35	MvsH		c25507_g1	148.127	449.246	-1.6007	2.7336e-37	PvsH		c52297_g2	8.60134	31.1976	-1.8588	0.0089942	PMvsH
c55346_g2	114.854	37.0195	1.6334	6.01e-08	MvsH		c49518_g3	30.3946	91.6269	-1.592	2.4685e-07	PvsH		c64967_g2	6.39441	23.1884	-1.8585	0.044628	PMvsH
c35397_g1	54.5399	17.5673	1.6344	0.0017334	MvsH		c35838_g2	14.7631	44.4431	-1.59	0.0015387	PvsH		c69317_g1	27.0489	97.5592	-1.8507	9.9243e-09	PMvsH
c55349_g1	5401	1738.41	1.6355	0	MvsH		c50235_g1	14.3909	43.1839	-1.5853	0.0019934	PvsH		c75790_g1	22.4653	80.6256	-1.8435	3.8393e-07	PMvsH
c38457_g3	43.9635	13.8729	1.664	0.0082951	MvsH		c60632_g1	49.7479	149.255	-1.5851	5.7841e-12	PvsH		c64628_g1	9.28039	33.2571	-1.8414	0.0065266	PMvsH
c102891_g1	41.7911	12.8173	1.7051	0.0093688	MvsH		c46357_g1	38.5826	115.256	-1.5788	3.6431e-09	PvsH		c66025_g2	15.6182	55.9116	-1.8399	6.5909e-05	PMvsH
c69355_g1	40.419	12.365	1.7088	0.0116	MvsH		c68979_g2	43.545	130.07	-1.5787	2.3328e-10	PvsH		c55369_g2	10.6385	37.9863	-1.8362	0.0025737	PMvsH
c56867_g1	43.9063	13.4205	1.71	0.0061939	MvsH		c49517_g1	20.0977	59.9982	-1.5779	0.00010003	PvsH		c53456_g1	7.07347	25.0954	-1.8269	0.033973	PMvsH
c60448_g1	56.0263	17.0395	1.7172	0.00067447	MvsH		c38429_g1	37.404	111.478	-1.5755	7.8432e-09	PvsH		c65388_g1	90.0311	319.299	-1.8264	1.144e-28	PMvsH
c54876_g2	35.3309	10.7062	1.7225	0.026129	MvsH		c14000_g1	106.133	315.694	-1.5727	2.1048e-25	PvsH		c66683_g1	60.4923	213.578	-1.8199	5.9756e-19	PMvsH
c13841_g1	45.6786	13.7975	1.7271	0.0040352	MvsH		c65595_g2	36.4115	108.293	-1.5725	1.5034e-08	PvsH		c65245_g1	25.4079	89.6263	-1.8186	8.1609e-08	PMvsH
c68206_g1	185.744	56.0947	1.7274	2.08e-14	MvsH		c66316_g1	98.3173	291.695	-1.5689	2.2725e-23	PvsH		c66249_g1	30.1047	106.179	-1.8184	2.7177e-09	PMvsH
c51021_g1	61.4575	18.472	1.7342	0.00021642	MvsH		c33085_g1	12.5921	37.2581	-1.565	0.0064749	PvsH		c35359_g1	9.56333	33.7148	-1.8178	0.0067042	PMvsH
c90740_g1	34.6449	10.4047	1.7354	0.027466	MvsH		c62806_g1	10.9173	32.2212	-1.5614	0.016205	PvsH		c64712_g1	10.8648	38.2151	-1.8145	0.0027858	PMvsH
c82250_g1	165.221	49.1583	1.7489	5.33e-13	MvsH		c61578_g2	10.297	30.3695	-1.5604	0.022555	PvsH		c66888_g1	9.45015	33.1808	-1.8119	0.0076129	PMvsH
c62941_g1	160.132	45.69	1.8093	3.1e-13	MvsH		c63221_g1	28.4097	83.7012	-1.5589	1.6682e-06	PvsH		c60079_g1	15.7314	55.0725	-1.8077	0.00010119	PMvsH
c58078_g1	62.4293	17.7935	1.8109	8.72e-05	MvsH		c64829_g1	14.453	42.4432	-1.5542	0.00278	PvsH		c52284_g1	33.1604	115.79	-1.804	4.9143e-10	PMvsH
c67736_g3	62.5437	17.4165	1.8444	6.21e-05	MvsH		c69264_g1	34.3645	100.738	-1.5516	8.5347e-08	PvsH		c53193_g1	138.583	483.143	-1.8017	8.2698e-43	PMvsH
c65245_g2	66.031	18.2459	1.8556	2.79e-05	MvsH		c101077_g1	123.936	361.693	-1.5452	1.8701e-28	PvsH		c34025_g1	7.18664	24.9428	-1.7952	0.039479	PMvsH
c69042_g1	278.359	76.4517	1.8643	1.86e-24	MvsH		c65873_g1	19.9736	58.1464	-1.5416	0.00019296	PvsH		c66305_g1	11.0346	38.2914	-1.795	0.0030733	PMvsH
c88916_g1	27.8988	7.23803	1.9465	0.038083	MvsH		c55387_g1	14.577	42.3691	-1.5393	0.0030917	PvsH		c47887_g1	8.20522	28.3753	-1.79	0.020649	PMvsH
c60946_g1	102.906	26.464	1.9592	2.69e-09	MvsH		c68391_g1	9.30448	27.0362	-1.5389	0.043996	PvsH		c61516_g1	44.0253	150.572	-1.7741	8.5216e-13	PMvsH
c66302_g2	144.011	36.6425	1.9746	1.95e-13	MvsH		c56633_g1	115.686	334.731	-1.5328	5.212e-26	PvsH		c62009_g2	14.2035	48.5126	-1.7721	0.00048185	PMvsH
c34881_g1	58.7133	14.5515	2.0125	3.04e-05	MvsH		c67397_g3	36.1063	104.378	-1.5315	6.1693e-08	PvsH		c50235_g1	13.0718	44.4699	-1.7664	0.001094	PMvsH
c68090_g6	151.042	36.7933	2.0374	1.01e-14	MvsH		c55690_g2	62.7742	181.18	-1.5292	7.1985e-14	PvsH		c32103_g1	422.314	1435.85	-1.7655	5.9881e-125	PMvsH
c66888_g2	33.5586	8.14278	2.0431	0.007313	MvsH		c46816_g1	17.8646	51.554	-1.529	0.00068369	PvsH		c76311_g1	56.7009	192.678	-1.7647	2.4482e-16	PMvsH
c53081_g2	25.612	6.10709	2.0683	0.039097	MvsH		c76311_g1	64.8832	187.105	-1.5279	2.561e-14	PvsH		c50109_g1	32.6511	110.45	-1.7582	3.1842e-09	PMvsH
c59385_g1	146.983	34.3052	2.0992	6.75e-15	MvsH		c62082_g1	13.4605	38.8136	-1.5278	0.0061415	PvsH		c18989_g1	117.476	396.415	-1.7546	9.9872e-34	PMvsH
c70051_g1	54.2541	12.5158	2.116	3.59e-05	MvsH		c75790_g1	27.3552	78.2939	-1.5171	7.3603e-06	PvsH		c66008_g1	22.1824	74.8285	-1.7542	3.5518e-06	PMvsH
c55988_g1	44.4209	9.7261	2.1913	0.00023708	MvsH		c66627_g2	10.7312	30.6657	-1.5148	0.026297	PvsH		c60533_g1	9.78968	32.8757	-1.7477	0.010963	PMvsH
c57522_g1	39.0469	8.51976	2.1963	0.00089121	MvsH		c33591_g1	39.6371	113.034	-1.5118	1.8655e-08	PvsH		c82022_g1	31.2364	104.577	-1.7433	1.2894e-08	PMvsH
c89184_g1	23.1537	4.90075	2.2402	0.038791	MvsH		c55369_g2	12.9642	36.8878	-1.5086	0.0095842	PvsH		c11507_g1	9.50674	31.8078	-1.7424	0.013624	PMvsH
c64859_g1	76.0929	15.6824	2.2786	2.64e-08	MvsH		c65245_g1	30.7668	87.0344	-1.5002	2.0356e-06	PvsH		c45327_g1	69.6595	232.876	-1.7412	1.9483e-19	PMvsH
c67111_g8	109.423	21.6387	2.3382	1.23e-12	MvsH		c54100_g1	15.6315	43.9987	-1.493	0.0031924	PvsH		c49517_g1	18.5042	61.785	-1.7394	5.114e-05	PMvsH
c41849_g1	2482.54	454.714	2.4488	0	MvsH		c7686_g1	57.8739	162.514	-1.4896	5.7718e-12	PvsH		c46122_g2	195.341	648.361	-1.7308	1.8969e-54	PMvsH
c67963_g1	39.7901	6.93644	2.5201	0.00011892	MvsH		c62998_g2	316.911	889.603	-1.4891	2.3124e-67	PvsH		c101060_g1	30.1047	99.695	-1.7275	4.1799e-08	PMvsH
c100865_g1	179.456	29.8569	2.5875	7.67e-24	MvsH		c60571_g1	64.1389	179.698	-1.4863	3.2531e-13	PvsH		c57156_g1	32.255	106.636	-1.7251	1.172e-08	PMvsH
c67654_g1	123.715	19.3768	2.6746	7.19e-17	MvsH		c69459_g1	11.2274	31.4065	-1.484	0.026895	PvsH		c66224_g2	27.728	91.457	-1.7218	2.2388e-07	PMvsH
c63079_g4	31.672	4.90075	2.6921	0.00065009	MvsH		c62682_g2	11.6616	32.5175	-1.4795	0.023096	PvsH		c52604_g1	10.4121	34.325	-1.721	0.0096405	PMvsH
c88287_g1	120.857	12.4404	3.2802	2.73e-20	MvsH		c41789_g1	19.6014	54.5909	-1.4777	0.00062703	PvsH		c66508_g2	19.8623	65.1412	-1.7135	3.482e-05	PMvsH
c2192_g1	31.329	2.86505	3.4509	4.85e-05	MvsH		c55351_g1	26.921	74.9607	-1.4774	2.086e-05	PvsH		c60166_g1	17.8251	58.4288	-1.7128	0.00012049	PMvsH
c51384_g1	31.5005	2.71426	3.5367	3.48e-05	MvsH		c54363_g1	14.7631	41.0358	-1.4749	0.0058376	PvsH		c58692_g2	27.8412	91.2282	-1.7123	2.6682e-07	PMvsH
c82068_g1	472.108	36.2655	3.7024	1.58e-90	MvsH		c60533_g1	11.5376	31.925	-1.4683	0.026694	PvsH		c64829_g1	13.3547	43.7071	-1.7105	0.0018595	PMvsH
c29869_g1	63.0582	4.29758	3.8751	8.02e-12	MvsH		c36064_g1	13.7086	37.9248	-1.4681	0.010199	PvsH		c66105_g2	11.8834	38.8254	-1.708	0.0046541	PMvsH
c50605_g1	61.4003	3.69441	4.0548	7.52e-12	MvsH		c69524_g1	43.1107	119.108	-1.4661	1.527e-08	PvsH		c67913_g2	18.1081	59.1152	-1.7069	0.00011185	PMvsH
c82066_g1	70.5474	3.01584	4.548	1.35e-14	MvsH		c67522_g4	16.624	45.9245	-1.466	0.0028087	PvsH		c64953_g1	60.4923	197.024	-1.7035	6.8917e-16	PMvsH
c59510_g1	11.8341	0	4.5649	0.048334	MvsH		c63911_g1	56.6333	156.366	-1.4652	2.9594e-11	PvsH		c63232_g2	18.7871	61.1747	-1.7032	7.9541e-05	PMvsH
c53257_g1	12.0628	0	4.5925	0.042969	MvsH		c56064_g1	88.8888	245.178	-1.4638	9.0997e-18	PvsH		c69264_g1	31.8589	103.738	-1.7032	2.8668e-08	PMvsH
c23679_g1	12.5202	0	4.6462	0.033979	MvsH		c88431_g1	33.3721	91.7009	-1.4583	1.6761e-06	PvsH		c55690_g2	57.38	186.575	-1.7011	5.3833e-15	PMvsH
c55020_g1	66.5456	2.56347	4.6982	6.29e-14	MvsH		c66008_g1	26.4867	72.6645	-1.456	3.9187e-05	PvsH		c7288_g1	18.674	60.7171	-1.7011	8.8255e-05	PMvsH
c46589_g1	13.3777	0	4.7418	0.021394	MvsH		c18989_g1	140.56	384.951	-1.4535	7.8168e-28	PvsH		c89002_g1	14.6562	47.5973	-1.6994	0.00097034	PMvsH
c53906_g1	14.9213	0	4.8993	0.0094703	MvsH		c54567_g1	11.9097	32.5916	-1.4524	0.026006	PvsH		c100907_g1	20.8243	67.5821	-1.6984	2.586e-05	PMvsH
c83315_g1	15.5502	0	4.9589	0.00671	MvsH		c100839_g1	37.7142	102.96	-1.4489	3.0655e-07	PvsH		c64461_g2	20.4282	66.2854	-1.6981	3.3096e-05	PMvsH
c76131_g1	15.6645	0	4.9694	0.0063486	MvsH		c47877_g1	54.9584	149.921	-1.4478	1.3267e-10	PvsH		c56678_g1	68.1316	220.824	-1.6965	9.7255e-18	PMvsH
c54083_g4	16.179	0	5.0161	0.0047947	MvsH		c59986_g1	20.3458	55.4798	-1.4472	0.00069986	PvsH		c61968_g1	17.0329	55.1488	-1.695	0.00025611	PMvsH
c82117_g1	17.3796	0	5.1193	0.0025518	MvsH		c67511_g1	17.1202	46.5912	-1.4444	0.0029311	PvsH		c61516_g2	81.0902	261.709	-1.6904	5.5537e-21	PMvsH
c70156_g1	18.4658	0	5.2068	0.001403	MvsH		c64628_g1	11.9097	32.2953	-1.4392	0.029058	PvsH		c7104_g1	575.667	1850.35	-1.6845	6.6171e-151	PMvsH
c7233_g1	49.6233	1.13094	5.4554	1.17e-10	MvsH		c81977_g1	240.986	652.054	-1.436	9.9938e-47	PvsH		c54528_g1	18.3344	58.8864	-1.6834	0.00014402	PMvsH
c40416_g1	31.1003	0	5.9589	1.82e-06	MvsH		c46582_g1	20.4078	55.1835	-1.4351	0.00081282	PvsH		c46957_g2	33.7829	108.086	-1.6778	1.9501e-08	PMvsH
c82966_g1	34.0732	0	6.0906	4.01e-07	MvsH		c55303_g1	32.0694	86.6641	-1.4342	5.3185e-06	PvsH		c67268_g1	8.37499	26.7735	-1.6766	0.044547	PMvsH
c59382_g2	38.4752	0	6.2659	4.28e-08	MvsH		c62303_g1	36.5976	98.8118	-1.4329	7.7231e-07	PvsH		c38559_g2	13.6376	43.4783	-1.6727	0.0024806	PMvsH
c64897_g1	38.4752	0	6.2659	4.28e-08	MvsH		c61355_g1	14.3289	38.6655	-1.4321	0.011165	PvsH		c48483_g1	10.5819	33.7148	-1.6718	0.01363	PMvsH
c65373_g1	52.4818	0	6.7137	4.51e-11	MvsH		c89002_g1	17.1823	46.2208	-1.4276	0.0035059	PvsH		c68123_g4	17.9383	57.132	-1.6713	0.0002205	PMvsH
c13906_g1	85.2972	0	7.4144	1.41e-17	MvsH		c67079_g3	19.9736	53.7021	-1.4269	0.0010944	PvsH		c11449_g1	423.842	1347.98	-1.6692	2.573e-108	PMvsH
c66049_g2	21.2671	0.0753961	8.1399	0.0011511	MvsH		c13713_g1	194.65	523.021	-1.426	4.8383e-37	PvsH		c49409_g1	8.99745	28.5279	-1.6648	0.034267	PMvsH
c69246_g1	267.154	0	9.0615	7.15e-48	MvsH		c64873_g1	151.787	407.84	-1.426	1.0096e-28	PvsH		c60213_g1	21.5033	68.116	-1.6634	3.3921e-05	PMvsH
							c66296_g1	11.8477	31.7768	-1.4234	0.03401	PvsH		c55735_g1	60.8884	192.83	-1.6631	5.2451e-15	PMvsH
							c64905_g1	56.8193	152.292	-1.4224	1.655e-10	PvsH		c81970_g1	76.5066	241.572	-1.6588	7.9778e-19	PMvsH
							c82022_g1	37.9002	101.552	-1.4219	5.8848e-07	PvsH		c56064_g1	80.3546	252.479	-1.6517	1.4778e-19	PMvsH
							c48483_g1	12.2199	32.7398	-1.4218	0.029493	PvsH		c41789_g1	17.9383	56.2167	-1.648	0.00031589	PMvsH
							c11507_g1	11.5376	30.888	-1.4207	0.039552	PvsH		c75693_g1	227.37	712.129	-1.6471	9.3706e-56	PMvsH
							c40396_g2	13.7086	36.6656	-1.4193	0.016429	PvsH		c33085_g1	12.2795	38.3677	-1.6436	0.0072394	PMvsH
							c58952_g1	23.5713	62.887	-1.4157	0.00028652	PvsH		c62608_g1	143.959	449.657	-1.6432	7.05e-35	PMvsH
							c7959_g2	32.8138	87.4048	-1.4134	6.254e-06	PvsH		c58381_g3	16.2973	50.8773	-1.6424	0.00082806	PMvsH
							c67913_g2	21.5864	57.4057	-1.4111	0.00070612	PvsH		c59929_g1	52.57	163.997	-1.6414	1.7399e-12	PMvsH
							c63684_g1	15.1353	40.1469	-1.4074	0.010314	PvsH		c13713_g1	172.989	538.597	-1.6385	9.5768e-42	PMvsH
							c54028_g1	16.9962	44.8875	-1.4011	0.0051828	PvsH		c54794_g1	8.82769	27.46	-1.6372	0.046391	PMvsH
							c6718_g1	12.0958	31.925	-1.4002	0.037206	PvsH		c54100_g1	14.5996	45.309	-1.6339	0.0023269	PMvsH
							c68298_g1	12.8402	33.8508	-1.3985	0.028019	PvsH		c65528_g1	12.7322	39.5119	-1.6338	0.0063298	PMvsH
							c54784_g1	14.577	38.3692	-1.3963	0.014474	PvsH		c11111_g1	35.0844	108.62	-1.6304	3.9193e-08	PMvsH
							c57403_g1	49.6239	130.589	-1.3959	9.4524e-09	PvsH		c63291_g1	28.6334	88.6347	-1.6302	1.3575e-06	PMvsH
							c60189_g1	22.2687	58.5908	-1.3957	0.00067691	PvsH		c46357_g1	38.4797	118.688	-1.625	7.4307e-09	PMvsH
							c57503_g1	39.513	103.849	-1.3941	6.4475e-07	PvsH		c69524_g1	39.8944	122.655	-1.6203	4.0218e-09	PMvsH
							c68479_g2	117.05	307.62	-1.394	6.7469e-21	PvsH		c34288_g1	14.9392	45.9192	-1.62	0.0023101	PMvsH
							c60213_g1	25.1841	66.1462	-1.3931	0.0002163	PvsH		c67397_g2	74.9029	228.289	-1.6078	5.7337e-17	PMvsH
							c58604_g1	59.7347	156.736	-1.3917	1.7297e-10	PvsH		c46816_g1	17.4856	53.0893	-1.6023	0.00078077	PMvsH
							c11111_g1	40.2574	105.478	-1.3896	5.3752e-07	PvsH		c51966_g1	18.4476	55.9879	-1.6017	0.00048251	PMvsH
							c58381_g3	18.9191	49.4059	-1.3848	0.0029355	PvsH		c67470_g1	63.4914	192.525	-1.6004	3.6676e-14	PMvsH
							c66510_g2	15.3214	39.9988	-1.3844	0.012144	PvsH		c47646_g1	9.33698	28.299	-1.5997	0.047034	PMvsH
							c56874_g1	32.6897	85.2567	-1.383	1.3078e-05	PvsH		c54712_g1	147.354	445.081	-1.5948	4.6784e-33	PMvsH
							c60079_g1	20.5319	53.4799	-1.3811	0.0016627	PvsH		c68979_g2	44.5911	133.944	-1.5868	1.1209e-09	PMvsH
							c88268_g1	14.3289	37.2581	-1.3786	0.018879	PvsH		c67237_g1	15.9012	47.6736	-1.5841	0.0022262	PMvsH
							c62679_g1	40.6296	105.404	-1.3753	6.8919e-07	PvsH		c61578_g2	10.4687	31.2739	-1.5789	0.031715	PMvsH
							c68048_g3	15.7115	40.4603	-1.3647	0.012836	PvsH		c100858_g1	765.406	2285.97	-1.5785	5.3026e-170	PMvsH
							c62051_g1	30.8288	79.2569	-1.3623	4.2078e-05	PvsH		c54028_g1	15.505	46.2243	-1.5759	0.0029985	PMvsH
							c34288_g1	17.3684	44.5912	-1.3603	0.0071465	PvsH		c63380_g1	14.1469	42.029	-1.5709	0.0061447	PMvsH
							c46786_g1	46.2743	118.663	-1.3586	1.2509e-07	PvsH		c64380_g1	13.9206	41.3425	-1.5704	0.0068276	PMvsH
							c64688_g1	77.1651	197.698	-1.3573	8.5696e-13	PvsH		c65715_g1	33.7263	100	-1.5681	4.813e-07	PMvsH
							c54696_g1	23.5713	60.3685	-1.3568	0.00073853	PvsH		c88257_g1	50.5329	149.657	-1.5664	1.2673e-10	PMvsH
							c65880_g1	28.7198	73.5533	-1.3567	0.00010598	PvsH		c55537_g1	134.056	396.339	-1.5639	1.4642e-28	PMvsH
							c60905_g1	15.1353	38.7396	-1.3559	0.0173	PvsH		c51484_g1	11.7703	34.7827	-1.5632	0.019499	PMvsH
							c65785_g1	42.9867	109.923	-1.3545	4.9716e-07	PvsH		c18816_g1	43.4028	127.994	-1.5602	5.2173e-09	PMvsH
							c64712_g1	14.515	37.11	-1.3543	0.022123	PvsH		c40635_g1	42.8369	126.24	-1.5592	7.1798e-09	PMvsH
							c66305_g1	14.577	37.1841	-1.351	0.022275	PvsH		c65059_g1	233.707	688.712	-1.5592	9.7862e-50	PMvsH
							c60166_g1	22.2687	56.739	-1.3493	0.0013322	PvsH		c58897_g1	30.331	89.1687	-1.5557	3.3741e-06	PMvsH
							c66627_g3	23.7574	60.5167	-1.349	0.00077795	PvsH		c59385_g1	11.8268	34.7064	-1.5531	0.02073	PMvsH
							c62454_g1	50.1201	127.478	-1.3468	4.1817e-08	PvsH		c35678_g1	22.8049	66.8956	-1.5526	0.00012819	PMvsH
							c63480_g1	47.3288	120.293	-1.3458	1.2492e-07	PvsH		c56874_g1	29.9349	87.7957	-1.5523	4.424e-06	PMvsH
							c56871_g1	28.5337	72.4423	-1.3442	0.00014244	PvsH		c66377_g1	27.9543	81.846	-1.5498	1.2047e-05	PMvsH
							c52604_g1	13.1503	33.3323	-1.3418	0.04038	PvsH		c66311_g3	27.9543	81.6935	-1.5471	1.2724e-05	PMvsH
							c45327_g1	89.385	226.141	-1.3391	2.1625e-14	PvsH		c55387_g1	14.9392	43.6309	-1.5462	0.0056053	PMvsH
							c47196_g2	13.7086	34.5915	-1.3353	0.034941	PvsH		c67409_g1	12.1098	35.3166	-1.5442	0.019785	PMvsH
							c64726_g1	169.528	427.024	-1.3328	2.5146e-27	PvsH		c100846_g1	515.514	1501.07	-1.5419	1.4862e-107	PMvsH
							c55735_g1	74.746	187.254	-1.3249	1.0493e-11	PvsH		c49518_g3	32.4248	94.3556	-1.541	1.8117e-06	PMvsH
							c67592_g1	49.3137	123.478	-1.3242	1.1817e-07	PvsH		c65880_g1	26.0304	75.7438	-1.5409	3.5757e-05	PMvsH
							c58251_g2	13.6466	34.1471	-1.3232	0.039552	PvsH		c14283_g1	38.706	112.586	-1.5404	9.4826e-08	PMvsH
							c13577_g1	22.2687	55.702	-1.3227	0.0019547	PvsH		c55574_g1	52.7398	153.395	-1.5403	1.2673e-10	PMvsH
							c47756_g1	55.2686	137.922	-1.3193	1.5823e-08	PvsH		c62454_g1	45.157	131.274	-1.5396	4.6249e-09	PMvsH
							c63216_g1	47.4528	117.848	-1.3124	3.3045e-07	PvsH		c38401_g1	19.5794	56.5981	-1.5314	0.00079504	PMvsH
							c69321_g2	15.2593	37.8507	-1.3106	0.025442	PvsH		c50845_g2	23.201	66.8956	-1.5277	0.00016534	PMvsH
							c66095_g1	51.3607	126.811	-1.3039	1.0866e-07	PvsH		c46582_g1	19.7491	56.8269	-1.5248	0.00081159	PMvsH
							c45255_g2	27.6653	68.2942	-1.3037	0.0004002	PvsH		c66296_g1	11.3741	32.7232	-1.5246	0.03272	PMvsH
							c66241_g1	17.7405	43.7765	-1.3031	0.011809	PvsH		c6718_g1	11.4307	32.8757	-1.5241	0.032012	PMvsH
							c50323_g1	27.2311	67.1832	-1.3028	0.00047176	PvsH		c100890_g1	23.4273	67.277	-1.5219	0.00016534	PMvsH
							c64380_g1	16.3139	40.1469	-1.2992	0.019893	PvsH		c69374_g1	41.2525	118.307	-1.52	5.3978e-08	PMvsH
							c69335_g1	35.357	86.8863	-1.2971	3.2401e-05	PvsH		c64126_g2	31.1798	89.0161	-1.5135	6.2032e-06	PMvsH
							c61118_g1	32.6897	80.2939	-1.2965	8.2028e-05	PvsH		c53102_g1	25.5211	72.769	-1.5116	7.9044e-05	PMvsH
							c47521_g1	28.6578	70.3682	-1.296	0.00032359	PvsH		c54784_g1	13.864	39.5119	-1.5109	0.012762	PMvsH
							c65494_g1	59.8588	146.884	-1.295	7.5179e-09	PvsH		c47529_g1	25.1815	71.7011	-1.5096	9.4985e-05	PMvsH
							c69006_g3	77.5373	190.216	-1.2947	1.6789e-11	PvsH		c40483_g1	12.7322	36.2319	-1.5088	0.020713	PMvsH
							c48056_g1	30.4567	74.4422	-1.2894	0.0001998	PvsH		c63207_g1	40.9695	116.324	-1.5055	9.6326e-08	PMvsH
							c54712_g1	176.847	432.209	-1.2892	2.3399e-26	PvsH		c6908_g1	191.436	542.487	-1.5027	5.6169e-37	PMvsH
							c68107_g1	14.7631	36.073	-1.2889	0.03634	PvsH		c6905_g2	21.0506	59.6492	-1.5026	0.00064117	PMvsH
							c58897_g1	35.5431	86.59	-1.2846	3.9908e-05	PvsH		c64526_g1	15.1655	42.9444	-1.5017	0.0081811	PMvsH
							c59650_g1	22.6409	55.1094	-1.2834	0.0029164	PvsH		c55897_g1	21.4468	60.7171	-1.5013	0.0005508	PMvsH
							c61670_g1	17.6165	42.7395	-1.2786	0.015929	PvsH		c66241_g1	15.9577	45.0801	-1.4982	0.0061447	PMvsH
							c57458_g4	14.7011	35.6286	-1.2771	0.04111	PvsH		c65447_g1	215.43	606.942	-1.4943	4.1435e-41	PMvsH
							c9453_g1	21.5864	52.2206	-1.2745	0.0046286	PvsH		c54336_g1	100.896	283.524	-1.4906	6.6692e-19	PMvsH
							c68076_g1	60.169	145.551	-1.2744	1.4565e-08	PvsH		c65234_g1	118.325	331.198	-1.4849	5.0827e-22	PMvsH
							c59929_g1	65.9377	159.254	-1.2722	2.3155e-09	PvsH		c59650_g1	20.315	56.7506	-1.4821	0.0011863	PMvsH
							c58235_g1	91.7422	221.549	-1.272	4.5122e-13	PvsH		c58952_g1	23.201	64.7598	-1.4809	0.00036351	PMvsH
							c6905_g2	24.0056	57.9242	-1.2708	0.0022492	PvsH		c66095_g1	46.8546	130.587	-1.4788	1.7805e-08	PMvsH
							c66373_g2	15.5695	37.5544	-1.2703	0.033096	PvsH		c66057_g3	41.0827	114.417	-1.4777	2.1531e-07	PMvsH
							c65059_g1	278.204	668.795	-1.2654	5.0509e-40	PvsH		c95595_g1	21.7863	60.5645	-1.4751	0.00071644	PMvsH
							c55574_g1	62.0299	148.958	-1.2639	1.157e-08	PvsH		c47196_g2	12.8454	35.6217	-1.4715	0.027875	PMvsH
							c66219_g1	109.793	263.325	-1.2621	2.0281e-15	PvsH		c63684_g1	14.9392	41.3425	-1.4685	0.012548	PMvsH
							c48699_g1	38.9547	93.4046	-1.2617	2.1668e-05	PvsH		c50323_g1	25.0684	69.1839	-1.4646	0.00022347	PMvsH
							c65991_g1	17.5544	41.9987	-1.2585	0.019958	PvsH		c61478_g1	15.505	42.7155	-1.462	0.010776	PMvsH
							c81970_g1	98.1933	234.586	-1.2564	1.2997e-13	PvsH		c60404_g1	14.7128	40.4272	-1.4583	0.01511	PMvsH
							c47145_g1	20.4699	48.8874	-1.256	0.008258	PvsH		c63289_g2	23.7669	65.1412	-1.4546	0.00044337	PMvsH
							c52698_g1	21.6484	51.7021	-1.256	0.005692	PvsH		c58908_g1	48.8352	133.639	-1.4523	1.9215e-08	PMvsH
							c68017_g1	24.3777	58.2205	-1.256	0.0024579	PvsH		c65285_g1	45.157	123.494	-1.4514	8.8075e-08	PMvsH
							c68389_g4	22.3307	53.3317	-1.256	0.0046286	PvsH		c56633_g1	126.134	344.699	-1.4504	3.9823e-22	PMvsH
							c63380_g1	17.1202	40.8136	-1.2533	0.024064	PvsH		c58235_g1	83.5235	228.147	-1.4497	1.6583e-14	PMvsH
							c59477_g1	43.8551	104.219	-1.2488	6.2736e-06	PvsH		c45255_g2	25.804	70.3281	-1.4465	0.00022847	PMvsH
							c35838_g1	18.1127	42.9617	-1.246	0.019107	PvsH		c55048_g2	19.4096	52.7079	-1.4412	0.0030235	PMvsH
							c58251_g1	27.045	64.1462	-1.246	0.0012438	PvsH		c64688_g1	74.9788	203.585	-1.4411	8.4234e-13	PMvsH
							c7288_g1	24.874	58.9612	-1.2451	0.0024574	PvsH		c29294_g1	56.0785	151.564	-1.4344	2.0074e-09	PMvsH
							c100907_g1	27.7273	65.6276	-1.243	0.0010577	PvsH		c55991_g1	63.7178	171.472	-1.4282	1.2964e-10	PMvsH
							c7648_g1	50.5543	119.256	-1.2382	1.0583e-06	PvsH		c69321_g2	14.4865	38.9779	-1.428	0.021776	PMvsH
							c61344_g1	57.1295	134.514	-1.2355	1.5108e-07	PvsH		c53333_g1	13.9772	37.6049	-1.4278	0.026561	PMvsH
							c65329_g1	36.6596	86.0715	-1.2313	8.6785e-05	PvsH		c7686_g1	62.3597	167.353	-1.4242	2.6095e-10	PMvsH
							c67470_g1	79.8945	186.957	-1.2265	1.9166e-10	PvsH		c47877_g1	57.6063	154.386	-1.4222	1.7764e-09	PMvsH
							c63289_g2	27.045	63.2574	-1.2259	0.0016989	PvsH		c40394_g1	32.0287	85.7362	-1.4205	3.4664e-05	PMvsH
							c67344_g1	46.5224	108.812	-1.2258	5.0501e-06	PvsH		c62051_g1	30.5008	81.6172	-1.42	6.2523e-05	PMvsH
							c69545_g1	40.2574	94.1453	-1.2256	3.2946e-05	PvsH		c55303_g1	33.3868	89.245	-1.4185	2.162e-05	PMvsH
							c66105_g2	16.1278	37.7026	-1.2251	0.041694	PvsH		c58007_g1	15.505	41.4188	-1.4175	0.016736	PMvsH
							c14083_g1	17.4924	40.8877	-1.2249	0.028082	PvsH		c7959_g2	33.7263	90.0077	-1.4162	1.9973e-05	PMvsH
							c63180_g1	19.5394	45.6283	-1.2235	0.015789	PvsH		c32269_g1	19.4662	51.8689	-1.4139	0.0042511	PMvsH
							c66573_g1	41.0017	95.6267	-1.2217	2.8833e-05	PvsH		c58861_g1	198.227	527.384	-1.4117	1.1096e-32	PMvsH
							c66496_g1	19.1672	44.6653	-1.2205	0.018192	PvsH		c100987_g1	31.3496	83.3716	-1.4111	5.4722e-05	PMvsH
							c57156_g1	44.5374	103.552	-1.2173	1.1152e-05	PvsH		c66840_g2	121.89	324.104	-1.4109	6.5599e-20	PMvsH
							c65447_g1	253.516	589.39	-1.2171	3.0623e-33	PvsH		c66263_g1	13.1284	34.7064	-1.4025	0.045186	PMvsH
							c11706_g1	42.9867	99.9229	-1.2169	1.7928e-05	PvsH		c49233_g1	17.429	46.0718	-1.4024	0.009981	PMvsH
							c11588_g1	16.0657	37.3322	-1.2164	0.045926	PvsH		c68017_g1	22.6917	59.9543	-1.4017	0.0015182	PMvsH
							c67036_g1	29.9604	69.4794	-1.2135	0.00087734	PvsH		c94482_g1	270.603	714.417	-1.4006	6.4576e-44	PMvsH
							c29294_g1	63.5186	147.181	-1.2123	4.7713e-08	PvsH		c64726_g1	166.651	439.741	-1.3998	7.7922e-27	PMvsH
							c69374_g1	49.6239	114.885	-1.2111	2.9712e-06	PvsH		c66353_g1	885.202	2330.13	-1.3963	3.3148e-144	PMvsH
							c67855_g1	124.308	287.621	-1.2103	7.4265e-16	PvsH		c64846_g1	26.3133	69.2602	-1.3962	0.00044548	PMvsH
							c57585_g1	29.4022	67.9979	-1.2096	0.0010934	PvsH		c47101_g1	172.593	454.005	-1.3953	1.3847e-27	PMvsH
							c67139_g2	21.4623	49.6281	-1.2094	0.010634	PvsH		c61422_g1	50.3065	131.96	-1.3913	8.4352e-08	PMvsH
							c11449_g1	566.643	1309	-1.208	1.0041e-73	PvsH		c13577_g1	21.8995	57.3609	-1.3892	0.0024171	PMvsH
							c64972_g1	18.8571	43.5542	-1.2077	0.022629	PvsH		c58251_g1	25.2947	66.0565	-1.3849	0.00077083	PMvsH
							c100987_g1	35.1089	80.9605	-1.2054	0.00022758	PvsH		c61860_g1	31.2364	81.5409	-1.3843	9.6623e-05	PMvsH
							c67436_g1	27.045	62.2944	-1.2037	0.0023482	PvsH		c56201_g1	17.9949	46.9108	-1.3823	0.01021	PMvsH
							c75549_g1	52.7874	121.478	-1.2024	1.5287e-06	PvsH		c64833_g2	13.6942	35.669	-1.3811	0.044444	PMvsH
							c49065_g1	17.3063	39.7766	-1.2006	0.03724	PvsH		c65592_g1	33.217	85.965	-1.3718	6.2917e-05	PMvsH
							c59352_g1	103.652	237.993	-1.1992	6.8292e-13	PvsH		c8109_g1	31.2364	80.7781	-1.3707	0.00012599	PMvsH
							c59069_g1	56.8814	130.589	-1.199	5.2047e-07	PvsH		c62226_g1	14.9392	38.5203	-1.3665	0.032939	PMvsH
							c14283_g1	47.701	109.33	-1.1966	7.6242e-06	PvsH		c33306_g1	31.576	81.3884	-1.366	0.00012289	PMvsH
							c61860_g1	34.5506	79.1828	-1.1965	0.00031639	PvsH		c59141_g1	17.9949	46.3769	-1.3658	0.012186	PMvsH
							c63207_g1	49.4378	112.96	-1.1921	5.2609e-06	PvsH		c76294_g1	34.5185	88.8636	-1.3642	4.7404e-05	PMvsH
							c64846_g1	29.4642	67.2572	-1.1907	0.0014548	PvsH		c47521_g1	28.1807	72.4639	-1.3626	0.00041379	PMvsH
							c62407_g1	40.3194	91.9972	-1.1901	7.1321e-05	PvsH		c68206_g1	22.0692	56.7506	-1.3626	0.0032985	PMvsH
							c64797_g1	39.6991	90.5158	-1.1891	8.7165e-05	PvsH		c63097_g2	76.45	196.491	-1.3619	2.5241e-11	PMvsH
							c68310_g2	84.1745	191.846	-1.1885	3.1107e-10	PvsH		c66661_g1	560.162	1435.47	-1.3576	8.6586e-85	PMvsH
							c58692_g2	38.8927	88.5899	-1.1876	0.00011218	PvsH		c63216_g1	47.3639	121.358	-1.3574	6.902e-07	PMvsH
							c68410_g1	24.8119	56.5168	-1.1876	0.0053987	PvsH		c62528_g1	17.2593	44.1648	-1.3555	0.017115	PMvsH
							c64100_g1	46.0262	104.738	-1.1863	1.5782e-05	PvsH		c68048_g3	16.3329	41.6652	-1.3511	0.024036	PMvsH
							c49233_g1	19.6635	44.7394	-1.186	0.022598	PvsH		c59441_g1	77.6384	197.864	-1.3497	3.0205e-11	PMvsH
							c57550_g1	85.229	193.772	-1.1849	2.7155e-10	PvsH		c75561_g1	125.681	319.604	-1.3465	2.9216e-18	PMvsH
							c32103_g1	613.661	1394.33	-1.1841	2.5993e-76	PvsH		c57403_g1	52.9661	134.478	-1.3442	1.5566e-07	PMvsH
							c56283_g1	20.842	47.3319	-1.1833	0.016871	PvsH		c65595_g2	44.0253	111.518	-1.3409	3.3737e-06	PMvsH
							c64461_g2	28.3476	64.3684	-1.1831	0.0022183	PvsH		c62303_g1	40.4036	101.755	-1.3325	1.3636e-05	PMvsH
							c45555_g1	25.1841	57.1094	-1.1812	0.0053087	PvsH		c101158_g1	93.9356	235.393	-1.3253	4.9774e-13	PMvsH
							c66057_g3	49.0036	111.108	-1.181	7.931e-06	PvsH		c65612_g1	21.5033	53.8521	-1.3244	0.006503	PMvsH
							c68946_g2	46.2122	104.367	-1.1753	1.9698e-05	PvsH		c65766_g1	19.8057	49.5043	-1.3216	0.011155	PMvsH
							c66310_g1	18.2368	41.1839	-1.1752	0.036568	PvsH		c41690_g1	36.0464	89.9315	-1.319	7.4632e-05	PMvsH
							c35653_g1	25.3082	57.1094	-1.1741	0.0056341	PvsH		c62660_g1	24.5591	61.0985	-1.3149	0.0028476	PMvsH
							c66840_g2	139.567	314.731	-1.1732	1.3541e-16	PvsH		c67341_g2	36.5557	90.9231	-1.3146	7.0083e-05	PMvsH
							c55258_g1	29.4642	66.4424	-1.1731	0.0019143	PvsH		c57859_g1	18.4476	45.8429	-1.3133	0.018166	PMvsH
							c67397_g2	98.3124	221.687	-1.1731	1.2744e-11	PvsH		c7648_g1	49.4577	122.807	-1.3121	1.3357e-06	PMvsH
							c58089_g1	288.501	650.054	-1.172	1.0129e-34	PvsH		c55391_g1	19.2964	47.9024	-1.3118	0.014455	PMvsH
							c65285_g1	53.2204	119.922	-1.172	3.196e-06	PvsH		c61040_g2	94.6713	234.63	-1.3094	9.5179e-13	PMvsH
							c63136_g1	161.247	362.003	-1.1667	5.4044e-19	PvsH		c46544_g1	19.2398	47.6736	-1.3091	0.015099	PMvsH
							c68719_g1	25.4943	57.1094	-1.1636	0.0061758	PvsH		c35653_g1	23.7669	58.8101	-1.3071	0.0040848	PMvsH
							c65007_g3	24.3777	54.5909	-1.1631	0.0083352	PvsH		c55050_g1	19.8057	48.9703	-1.306	0.013218	PMvsH
							c95173_g1	17.8646	39.9988	-1.1629	0.045291	PvsH		c61488_g1	24.1064	59.4966	-1.3034	0.0038822	PMvsH
							c47529_g1	31.139	69.6275	-1.1609	0.001483	PvsH		c31679_g1	45.8361	113.12	-1.3033	5.1456e-06	PMvsH
							c54102_g1	41.7461	93.3305	-1.1607	9.1998e-05	PvsH		c65391_g1	49.2879	121.587	-1.3027	1.8266e-06	PMvsH
							c66047_g1	54.1521	121.033	-1.1603	3.4698e-06	PvsH		c82250_g1	20.2018	49.7331	-1.2997	0.012659	PMvsH
							c61489_g1	82.0035	183.18	-1.1595	2.0736e-09	PvsH		c68528_g1	59.3605	145.919	-1.2976	9.5022e-08	PMvsH
							c32269_g1	22.5789	50.3689	-1.1576	0.014266	PvsH		c62836_g2	19.9189	48.8178	-1.2933	0.014706	PMvsH
							c67965_g3	20.0356	44.6653	-1.1566	0.027417	PvsH		c88286_g1	1009.41	2472.92	-1.2927	7.0242e-136	PMvsH
							c49274_g1	48.1972	107.33	-1.155	1.907e-05	PvsH		c53245_g1	71.4703	174.981	-1.2918	2.9177e-09	PMvsH
							c64922_g3	22.2067	49.4244	-1.1542	0.016266	PvsH		c67866_g1	30.2744	73.9894	-1.2892	0.00075077	PMvsH
							c51514_g1	52.7254	117.256	-1.1531	6.1369e-06	PvsH		c52698_g1	21.7863	53.2419	-1.2891	0.009046	PMvsH
							c65388_g1	139.505	310.065	-1.1523	6.5899e-16	PvsH		c59477_g1	43.9687	107.323	-1.2874	1.3644e-05	PMvsH
							c65766_g1	21.6484	48.0726	-1.151	0.01943	PvsH		c60134_g1	277.789	677.651	-1.2866	1.85e-36	PMvsH
							c65391_g1	53.2216	118.071	-1.1496	5.9382e-06	PvsH		c6128_g1	30.614	74.6759	-1.2865	0.00071397	PMvsH
							c69895_g1	20.0356	44.4431	-1.1494	0.029484	PvsH		c49415_g1	20.9375	50.9535	-1.2831	0.012357	PMvsH
							c62580_g1	56.3851	124.959	-1.1481	2.7309e-06	PvsH		c67436_g1	26.4265	64.1496	-1.2795	0.0027238	PMvsH
							c64126_g2	39.0168	86.4418	-1.1476	0.0002431	PvsH		c63993_g1	117.306	284.592	-1.2786	6.0988e-15	PMvsH
							c54528_g1	25.8664	57.1835	-1.1445	0.0071798	PvsH		c45052_g1	22.5785	54.7674	-1.2784	0.0082838	PMvsH
							c65639_g1	37.2799	82.2197	-1.1411	0.0004313	PvsH		c58089_g1	275.978	669.413	-1.2783	1.2048e-35	PMvsH
							c68866_g1	66.6821	147.033	-1.1408	2.4412e-07	PvsH		c57341_g1	49.684	120.443	-1.2775	3.2941e-06	PMvsH
							c35678_g1	29.4642	64.961	-1.1406	0.0030728	PvsH		c54363_g1	17.4856	42.2579	-1.2731	0.035861	PMvsH
							c60721_g1	58.7423	129.478	-1.1402	1.8796e-06	PvsH		c67592_g1	52.6266	127.155	-1.2727	1.6082e-06	PMvsH
							c65523_g2	18.795	41.4062	-1.1395	0.044294	PvsH		c68389_g4	22.7483	54.92	-1.2716	0.0085623	PMvsH
							c62313_g1	59.7968	131.552	-1.1375	1.5613e-06	PvsH		c14015_g1	28.1241	67.8872	-1.2713	0.0018908	PMvsH
							c58275_g1	185.779	408.58	-1.137	1.0918e-20	PvsH		c56283_g1	20.2018	48.7415	-1.2707	0.01727	PMvsH
							c65234_g1	146.577	321.62	-1.1337	4.1075e-16	PvsH		c53361_g1	17.7686	42.8681	-1.2706	0.033919	PMvsH
							c67479_g2	30.3946	66.6647	-1.1331	0.002737	PvsH		c61938_g1	56.8141	137.071	-1.2706	5.0425e-07	PMvsH
							c46544_g1	21.1522	46.2949	-1.13	0.027195	PvsH		c68076_g1	62.1333	149.886	-1.2704	1.0587e-07	PMvsH
							c68237_g2	19.9736	43.7024	-1.1296	0.03634	PvsH		c62974_g1	61.1148	147.14	-1.2676	1.5865e-07	PMvsH
							c56678_g1	98.3173	214.438	-1.125	1.474e-10	PvsH		c61022_g1	52.3437	125.858	-1.2657	2.1275e-06	PMvsH
							c66353_g1	1037.82	2262.75	-1.1245	3.5662e-115	PvsH		c62855_g1	16.8066	40.3509	-1.2636	0.047333	PMvsH
							c66694_g1	20.0356	43.6283	-1.1227	0.038365	PvsH		c59671_g1	48.1562	115.256	-1.259	8.4347e-06	PMvsH
							c67237_g1	21.2762	46.2949	-1.1216	0.028793	PvsH		c22456_g1	127.209	304.043	-1.2571	1.4769e-15	PMvsH
							c61968_g1	24.6259	53.5539	-1.1208	0.013172	PvsH		c67293_g1	28.4636	67.9635	-1.2556	0.0021835	PMvsH
							c8109_g1	36.1014	78.4421	-1.1196	0.00085188	PvsH		c100839_g1	44.4214	106.026	-1.2551	2.6618e-05	PMvsH
							c61938_g1	61.2855	133.107	-1.119	1.8796e-06	PvsH		c67036_g1	29.9915	71.5485	-1.2544	0.0014564	PMvsH
							c59349_g2	28.3476	61.4796	-1.1169	0.0056324	PvsH		c57466_g2	58.6249	139.741	-1.2532	5.2443e-07	PMvsH
							c59441_g1	88.9508	192.142	-1.1111	2.8451e-09	PvsH		c68530_g1	25.1815	59.9543	-1.2515	0.0057301	PMvsH
							c23908_g1	26.0525	56.1465	-1.1078	0.010977	PvsH		c60471_g1	43.9121	104.501	-1.2508	3.4069e-05	PMvsH
							c95595_g1	27.2931	58.813	-1.1076	0.0081986	PvsH		c54760_g1	78.4872	186.499	-1.2486	2.3065e-09	PMvsH
							c75693_g1	321.004	691.535	-1.1072	5.8304e-34	PvsH		c6953_g1	42.7803	101.602	-1.2479	4.9848e-05	PMvsH
							c62459_g2	22.951	49.4059	-1.1061	0.022972	PvsH		c69006_g3	82.6181	195.881	-1.2454	8.4165e-10	PMvsH
							c61768_g1	58.246	125.255	-1.1046	5.9215e-06	PvsH		c48056_g1	32.3682	76.6591	-1.2439	0.00089609	PMvsH
							c41689_g1	51.0506	109.774	-1.1045	3.2507e-05	PvsH		c66219_g1	115.043	271.167	-1.237	1.7459e-13	PMvsH
							c100846_g1	679.103	1457.66	-1.102	9.6316e-72	PvsH		c18022_g1	89.9179	211.9	-1.2367	1.6832e-10	PMvsH
							c55537_g1	179.576	384.877	-1.0998	1.6765e-18	PvsH		c55351_g1	32.7643	77.1931	-1.2363	0.00091719	PMvsH
							c64626_g1	110.351	236.511	-1.0998	2.8605e-11	PvsH		c61732_g1	23.0312	54.2335	-1.2356	0.012134	PMvsH
							c67372_g2	43.3589	92.8861	-1.0991	0.00022363	PvsH		c62407_g1	40.2905	94.737	-1.2335	0.00013186	PMvsH
							c66958_g2	75.6144	161.699	-1.0966	1.2783e-07	PvsH		c54044_g1	20.315	47.7499	-1.233	0.024841	PMvsH
							c63715_g3	45.3438	96.886	-1.0954	0.00015233	PvsH		c62459_g2	21.6731	50.8773	-1.2311	0.017855	PMvsH
							c63759_g1	62.8983	134.366	-1.0951	2.6204e-06	PvsH		c69141_g2	33.8395	79.4051	-1.2305	0.0007668	PMvsH
							c33663_g1	25.1841	53.5539	-1.0885	0.016829	PvsH		c23908_g1	24.6723	57.8185	-1.2286	0.0086968	PMvsH
							c61877_g1	103.838	220.734	-1.088	2.433e-10	PvsH		c68310_g2	84.3723	197.559	-1.2274	1.1599e-09	PMvsH
							c62974_g1	67.2404	142.885	-1.0875	1.2261e-06	PvsH		c41689_g1	48.3259	113.044	-1.226	1.8869e-05	PMvsH
							c49415_g1	23.3232	49.48	-1.0851	0.026297	PvsH		c58631_g1	41.2525	96.4913	-1.2259	0.00012049	PMvsH
							c68648_g1	48.3213	102.441	-1.0841	0.00010019	PvsH		c65160_g1	25.4079	59.4204	-1.2257	0.0075064	PMvsH
							c67492_g1	31.9454	67.5535	-1.0804	0.0041488	PvsH		c61019_g1	127.209	297.331	-1.2249	1.4046e-14	PMvsH
							c66591_g2	34.4266	72.6645	-1.0777	0.0025067	PvsH		c60162_g4	28.1807	65.8277	-1.224	0.0038041	PMvsH
							c41863_g1	83.182	175.476	-1.0769	4.6236e-08	PvsH		c64626_g1	104.348	243.555	-1.2228	7.091e-12	PMvsH
							c82020_g1	74.6219	157.403	-1.0768	3.2643e-07	PvsH		c64762_g2	26.7094	62.3189	-1.2223	0.0056761	PMvsH
							c6128_g1	34.4266	72.5163	-1.0748	0.002622	PvsH		c62978_g1	59.4171	138.215	-1.218	1.3062e-06	PMvsH
							c68239_g1	52.7254	110.293	-1.0648	5.8335e-05	PvsH		c63567_g1	122.712	284.531	-1.2133	9.9251e-14	PMvsH
							c55391_g1	22.2687	46.5171	-1.0627	0.041499	PvsH		c61877_g1	98.0666	227.308	-1.2128	6.3854e-11	PMvsH
							c67341_g2	42.3044	88.2936	-1.0615	0.00060359	PvsH		c61489_g1	81.4863	188.635	-1.211	5.1258e-09	PMvsH
							c61370_g1	21.5864	45.0357	-1.0609	0.048944	PvsH		c68866_g1	65.4154	151.411	-1.2108	3.4185e-07	PMvsH
							c38497_g1	28.9679	60.3685	-1.0593	0.010581	PvsH		c61118_g1	35.8766	82.6851	-1.2046	0.00072216	PMvsH
							c66224_g2	42.8006	88.8121	-1.0531	0.00063658	PvsH		c62131_g1	59.0776	136.156	-1.2046	2.1122e-06	PMvsH
							c56201_g1	21.9586	45.5542	-1.0528	0.048944	PvsH		c14130_g1	49.4577	113.959	-1.2042	2.4424e-05	PMvsH
							c19083_g1	40.4435	83.8493	-1.0519	0.0010604	PvsH		c64972_g1	19.4662	44.8513	-1.2042	0.04113	PMvsH
							c50109_g1	51.857	107.256	-1.0484	0.00010417	PvsH		c62931_g1	52.2871	120.29	-1.202	1.2652e-05	PMvsH
							c67321_g1	96.9527	200.364	-1.0473	7.582e-09	PvsH		c68163_g1	57.8893	132.952	-1.1995	3.3093e-06	PMvsH
							c63060_g1	74.6219	154.143	-1.0466	9.1476e-07	PvsH		c62080_g1	19.9189	45.6904	-1.1978	0.039286	PMvsH
							c53536_g1	42.1803	87.1085	-1.0462	0.00082064	PvsH		c63136_g1	162.723	372.784	-1.1959	1.1309e-17	PMvsH
							c65016_g2	55.4547	114.367	-1.0443	5.3798e-05	PvsH		c68719_g1	25.6908	58.8101	-1.1948	0.010292	PMvsH
							c62014_g1	103.342	213.105	-1.0441	2.2531e-09	PvsH		c64741_g1	31.2364	71.4722	-1.1942	0.0027373	PMvsH
							c65072_g2	48.6202	100.255	-1.044	0.00022372	PvsH		c65007_g3	24.6157	56.2167	-1.1914	0.013727	PMvsH
							c59714_g1	304.567	627.685	-1.0433	4.2618e-28	PvsH		c67079_g3	24.2196	55.3014	-1.1911	0.015099	PMvsH
							c68813_g1	36.7837	75.7755	-1.0427	0.0026427	PvsH		c64029_g1	63.3783	144.47	-1.1887	1.1973e-06	PMvsH
							c62131_g1	64.2009	132.218	-1.0423	9.0889e-06	PvsH		c68813_g1	34.2356	78.0321	-1.1886	0.0014379	PMvsH
							c6908_g1	256.059	526.799	-1.0408	1.9411e-23	PvsH		c54696_g1	27.3319	62.1664	-1.1855	0.0078588	PMvsH
							c32388_g1	30.2085	62.1463	-1.0407	0.010402	PvsH		c62105_g1	37.5743	85.3548	-1.1837	0.00069875	PMvsH
							c63232_g2	28.9059	59.4056	-1.0392	0.013831	PvsH		c61964_g1	21.3336	48.4364	-1.183	0.032388	PMvsH
							c64762_g2	29.4642	60.5167	-1.0384	0.012516	PvsH		c66496_g1	20.2584	45.9955	-1.183	0.041737	PMvsH
							c55897_g1	28.7198	58.9612	-1.0377	0.014637	PvsH		c66573_g1	43.4028	98.4746	-1.182	0.00017985	PMvsH
							c38697_g1	25.8664	53.0354	-1.0359	0.026276	PvsH		c67511_g1	21.1638	47.9787	-1.1808	0.034416	PMvsH
							c63361_g1	33.9303	69.5535	-1.0355	0.005236	PvsH		c67415_g1	55.2862	125.324	-1.1807	1.0776e-05	PMvsH
							c53116_g1	26.3627	53.9243	-1.0324	0.024883	PvsH		c55461_g1	22.0126	49.8856	-1.1803	0.028534	PMvsH
							c54336_g1	134.791	275.325	-1.0304	6.5998e-12	PvsH		c67142_g7	40.9129	92.6012	-1.1785	0.00034888	PMvsH
							c82058_g1	23.6954	48.3689	-1.0295	0.04328	PvsH		c61370_g1	20.5979	46.3769	-1.1709	0.043512	PMvsH
							c63097_g2	93.479	190.809	-1.0294	3.388e-08	PvsH		c57371_g1	37.5743	84.592	-1.1708	0.0008778	PMvsH
							c67094_g5	43.731	89.2566	-1.0293	0.00082064	PvsH		c66642_g1	101.745	228.91	-1.1698	2.209e-10	PMvsH
							c56767_g2	69.2253	141.107	-1.0274	5.0826e-06	PvsH		c66958_g2	74.0168	166.514	-1.1697	1.6866e-07	PMvsH
							c65836_g1	30.7048	62.5166	-1.0258	0.011419	PvsH		c68854_g1	194.266	436.614	-1.1683	5.4737e-20	PMvsH
							c66311_g3	39.0168	79.3309	-1.0238	0.0023035	PvsH		c65639_g1	37.6874	84.6683	-1.1677	0.00090302	PMvsH
							c66058_g1	135.659	275.695	-1.0231	8.4653e-12	PvsH		c62782_g1	176.384	396.11	-1.1672	4.454e-18	PMvsH
							c64612_g1	54.028	109.774	-1.0228	0.00012042	PvsH		c67372_g2	42.6106	95.6523	-1.1666	0.0002987	PMvsH
							c63567_g1	136.091	276.303	-1.0217	8.4621e-12	PvsH		c58275_g1	187.475	420.748	-1.1663	3.3691e-19	PMvsH
							c63888_g1	23.3853	47.48	-1.0217	0.049685	PvsH		c61768_g1	57.5497	128.986	-1.1643	9.8772e-06	PMvsH
							c38401_g1	27.107	54.9613	-1.0197	0.024836	PvsH		c68504_g1	314.854	704.501	-1.1619	3.1985e-32	PMvsH
							c100908_g1	34.2405	69.4053	-1.0193	0.0062286	PvsH		c11706_g1	46.0058	102.899	-1.1613	0.00015258	PMvsH
							c67007_g1	34.2405	69.2572	-1.0163	0.0064972	PvsH		c9453_g1	24.0498	53.7758	-1.1609	0.021853	PMvsH
							c67056_g2	24.998	50.517	-1.015	0.039054	PvsH		c64070_g1	24.9552	55.759	-1.1599	0.018166	PMvsH
							c10895_g1	34.3645	69.3312	-1.0126	0.0066916	PvsH		c63715_g3	44.8175	99.7713	-1.1546	0.00023066	PMvsH
							c40635_g1	60.7893	122.589	-1.0119	4.1326e-05	PvsH		c54497_g1	57.4931	127.918	-1.1538	1.3312e-05	PMvsH
							c55461_g1	24.0676	48.443	-1.0092	0.049328	PvsH		c56767_g2	65.3588	145.309	-1.1527	2.2773e-06	PMvsH
							c67415_g1	60.4791	121.7	-1.0088	4.7472e-05	PvsH		c63060_g1	71.4137	158.734	-1.1523	5.7579e-07	PMvsH
							c66583_g3	45.5094	91.4395	-1.0067	0.00089049	PvsH		c67522_g4	21.277	47.2922	-1.1523	0.044744	PMvsH
							c45052_g1	26.4867	53.1836	-1.0057	0.032456	PvsH		c66047_g1	56.0785	124.638	-1.1522	1.914e-05	PMvsH
							c60494_g1	30.8909	61.9981	-1.005	0.014447	PvsH		c41406_g1	96.9914	215.408	-1.1511	1.6586e-09	PMvsH
							c54500_g1	29.7743	59.7019	-1.0037	0.018087	PvsH		c59349_g2	28.5768	63.3105	-1.1476	0.0097227	PMvsH
							c64029_g1	70.0937	140.292	-1.0011	9.2083e-06	PvsH		c66797_g2	25.9738	57.3609	-1.143	0.017738	PMvsH
							c68953_g1	87.5862	175.18	-1.0001	3.4525e-07	PvsH		c49274_g1	50.0802	110.526	-1.1421	9.432e-05	PMvsH
							c55694_g2	123.439	61.7018	1.0004	0.0011991	PvsH		c68946_g2	48.722	107.475	-1.1414	0.00012834	PMvsH
							c64408_g2	68.4952	34.2279	1.0008	0.047713	PvsH		c57079_g5	29.7086	65.5226	-1.1411	0.0083106	PMvsH
							c68588_g1	569.806	284.658	1.0012	3.6721e-17	PvsH		c11536_g1	111.308	244.623	-1.136	1.374e-10	PMvsH
							c60968_g2	124.077	61.7063	1.0077	0.0010282	PvsH		c45032_g1	272.866	599.619	-1.1359	2.31e-26	PMvsH
							c24541_g1	78.4057	38.9618	1.0089	0.022844	PvsH		c66591_g2	34.0658	74.8285	-1.1353	0.0035743	PMvsH
							c62515_g1	2810.82	1393.44	1.0123	1.5565e-88	PvsH		c67855_g1	134.905	296.186	-1.1346	8.018e-13	PMvsH
							c75614_g1	382.538	189.476	1.0136	1.0494e-11	PvsH		c33663_g1	25.125	55.1488	-1.1342	0.023447	PMvsH
							c65501_g1	397.984	195.92	1.0224	2.2956e-12	PvsH		c60494_g1	29.0861	63.8445	-1.1342	0.010373	PMvsH
							c55804_g2	216.298	106.145	1.027	1.029e-06	PvsH		c55403_g1	38.1967	83.753	-1.1327	0.0015161	PMvsH
							c65855_g2	131.007	64.1462	1.0302	0.00044256	PvsH		c68872_g1	44.9307	98.1695	-1.1276	0.00039285	PMvsH
							c63028_g3	557.71	272.658	1.0324	8.8549e-18	PvsH		c65494_g1	69.2634	151.259	-1.1269	2.1601e-06	PMvsH
							c69360_g1	224.238	109.034	1.0403	3.9207e-07	PvsH		c67113_g3	90.0877	196.644	-1.1262	2.3518e-08	PMvsH
							c65281_g1	164.999	80.2198	1.0404	3.0658e-05	PvsH		c65016_g2	54.0413	117.773	-1.1239	6.2304e-05	PMvsH
							c65944_g1	158.176	76.3681	1.0505	4.1323e-05	PvsH		c59370_g1	28.1807	61.3273	-1.1218	0.014509	PMvsH
							c88274_g1	838.954	404.062	1.054	5.5668e-28	PvsH		c60749_g1	106.328	231.35	-1.1216	8.5458e-10	PMvsH
							c11296_g1	82.7478	39.8506	1.0541	0.010673	PvsH		c66628_g1	62.4729	135.927	-1.1215	1.0916e-05	PMvsH
							c67277_g1	83.182	39.9988	1.0563	0.010121	PvsH		c62679_g1	50.0236	108.543	-1.1176	0.00016622	PMvsH
							c46957_g1	68.4189	32.8879	1.0568	0.029689	PvsH		c67606_g1	87.7676	190.16	-1.1155	5.9986e-08	PMvsH
							c60381_g1	355.989	171.106	1.0569	9.5367e-12	PvsH		c66584_g4	114.081	247.14	-1.1153	2.2157e-10	PMvsH
							c35463_g1	119.283	57.0353	1.0645	0.00061284	PvsH		c65551_g1	162.633	352.022	-1.114	7.6663e-15	PMvsH
							c66992_g1	186.028	88.8862	1.0655	3.593e-06	PvsH		c53980_g1	32.0852	69.4127	-1.1133	0.0074416	PMvsH
							c6828_g1	106.195	50.5911	1.0698	0.001532	PvsH		c63963_g1	65.6984	142.029	-1.1123	7.2555e-06	PMvsH
							c64679_g1	162.952	77.4051	1.074	1.761e-05	PvsH		c58423_g1	120.362	259.649	-1.1092	8.2653e-11	PMvsH
							c68681_g1	361.572	171.402	1.0769	2.4448e-12	PvsH		c60189_g1	28.0109	60.3357	-1.107	0.017817	PMvsH
							c46487_g1	74.808	35.4063	1.0792	0.015152	PvsH		c66365_g1	55.8521	120.137	-1.105	6.7774e-05	PMvsH
							c64852_g1	175.172	82.8864	1.0796	5.9835e-06	PvsH		c65624_g1	24.6157	52.8605	-1.1026	0.036796	PMvsH
							c48415_g1	75.4283	35.5545	1.0851	0.013678	PvsH		c54731_g1	23.2576	49.8856	-1.1009	0.049055	PMvsH
							c45158_g1	619.244	291.028	1.0893	7.6528e-22	PvsH		c57554_g1	153.919	329.062	-1.0962	1.7459e-13	PMvsH
							c60181_g1	133.984	62.9611	1.0895	0.00012767	PvsH		c57079_g2	72.0362	153.928	-1.0955	3.2922e-06	PMvsH
							c61539_g1	216.174	101.478	1.091	1.6949e-07	PvsH		c38500_g1	39.9509	85.3548	-1.0952	0.0020252	PMvsH
							c57799_g1	1137.19	532.28	1.0952	6.4213e-41	PvsH		c50583_g3	492.427	1050.12	-1.0926	1.1595e-43	PMvsH
							c94506_g1	1185.2	554.131	1.0968	9.0468e-43	PvsH		c63095_g1	69.037	147.14	-1.0917	6.7479e-06	PMvsH
							c101374_g1	77.1651	35.9989	1.1	0.010274	PvsH		c58471_g2	25.4645	54.1572	-1.0887	0.036156	PMvsH
							c68964_g1	89.447	41.5543	1.106	0.0035771	PvsH		c63456_g2	151.202	320.824	-1.0853	6.3181e-13	PMvsH
							c61276_g1	364.053	169.032	1.1069	4.6355e-13	PvsH		c68074_g1	26.6528	56.5218	-1.0845	0.030216	PMvsH
							c68214_g1	63.2084	29.1843	1.1149	0.027367	PvsH		c64612_g4	28.5768	60.5645	-1.0836	0.020989	PMvsH
							c67111_g7	2450.61	1128.11	1.1192	2.1312e-92	PvsH		c64100_g1	50.929	107.857	-1.0826	0.00030071	PMvsH
							c56319_g1	628.424	289.176	1.1198	2.6941e-23	PvsH		c38455_g3	2237.71	4738.6	-1.0824	5.1419e-197	PMvsH
							c57301_g1	109.731	50.4429	1.1212	0.00056312	PvsH		c63726_g1	142.827	302.289	-1.0817	4.231e-12	PMvsH
							c65954_g1	142.979	65.7017	1.1218	3.3979e-05	PvsH		c61652_g1	29.5954	62.624	-1.0813	0.017876	PMvsH
							c6833_g1	535.876	246.141	1.1224	6.9005e-20	PvsH		c64885_g1	56.418	119.222	-1.0794	0.00011159	PMvsH
							c76210_g1	77.9095	35.4804	1.1348	0.0067397	PvsH		c65836_g1	30.5008	64.3784	-1.0777	0.015936	PMvsH
							c65673_g1	101.853	46.2949	1.1376	0.00086903	PvsH		c19083_g1	40.9129	86.3464	-1.0776	0.0022768	PMvsH
							c83707_g1	140.932	63.9981	1.1389	2.9291e-05	PvsH		c60717_g1	149.222	314.722	-1.0766	1.6321e-12	PMvsH
							c65334_g1	79.1501	35.9248	1.1396	0.0057783	PvsH		c59069_g1	63.7744	134.478	-1.0763	2.963e-05	PMvsH
							c64901_g1	1217.96	552.65	1.14	4.3995e-47	PvsH		c63725_g2	51.608	108.772	-1.0756	0.00030621	PMvsH
							c35598_g1	411.196	186.365	1.1417	1.2292e-15	PvsH		c68274_g1	189.852	400	-1.0751	6.1205e-16	PMvsH
							c41876_g1	235.9	106.515	1.1471	5.6772e-09	PvsH		c67233_g1	53.532	112.739	-1.0745	0.00021835	PMvsH
							c68573_g2	1340.78	602.797	1.1533	5.5434e-53	PvsH		c33412_g1	32.538	68.4974	-1.0739	0.011556	PMvsH
							c38468_g1	108.676	48.8133	1.1547	0.00037693	PvsH		c49084_g1	26.9358	56.6744	-1.0732	0.032412	PMvsH
							c64408_g4	150.174	67.3313	1.1573	9.043e-06	PvsH		c57315_g2	55.7389	117.086	-1.0708	0.00015614	PMvsH
							c65624_g2	239.373	107.108	1.1602	2.7306e-09	PvsH		c35234_g1	33.8395	70.9383	-1.0679	0.0099209	PMvsH
							c62313_g2	410.7	183.55	1.1619	4.1107e-16	PvsH		c67479_g2	32.7643	68.65	-1.0671	0.012131	PMvsH
							c64604_g1	181.313	80.9605	1.1632	4.9549e-07	PvsH		c15781_g1	31.7457	66.3616	-1.0638	0.01511	PMvsH
							c68593_g1	85.3531	38.0729	1.1647	0.0025974	PvsH		c65785_g1	54.2111	113.196	-1.0622	0.00025304	PMvsH
							c88324_g1	100.674	44.8875	1.1653	0.00066364	PvsH		c13979_g2	231.897	483.067	-1.0587	7.6966e-19	PMvsH
							c58791_g1	86.7798	38.5914	1.1691	0.0021804	PvsH		c68274_g2	68.8673	143.25	-1.0566	1.9478e-05	PMvsH
							c68923_g1	355.617	157.847	1.1718	3.9523e-14	PvsH		c65562_g1	149.731	311.289	-1.0559	5.6127e-12	PMvsH
							c19752_g1	74.0636	32.8138	1.1745	0.006343	PvsH		c55006_g1	41.0261	85.2022	-1.0543	0.0033262	PMvsH
							c64588_g1	76.6069	33.8508	1.1783	0.0048678	PvsH		c64505_g2	48.8918	101.526	-1.0542	0.00078821	PMvsH
							c76212_g1	107.126	47.1838	1.1829	0.00028752	PvsH		c67737_g1	41.3656	85.8887	-1.054	0.0031385	PMvsH
							c100914_g1	1466.51	645.314	1.1843	7.6643e-61	PvsH		c65547_g1	44.2516	91.6096	-1.0498	0.002004	PMvsH
							c59211_g1	171.264	75.257	1.1863	7.1047e-07	PvsH		c61784_g4	35.3673	73.1504	-1.0484	0.0098841	PMvsH
							c55817_g1	283.352	123.774	1.1949	1.2899e-11	PvsH		c65132_g1	93.9922	194.356	-1.0481	2.5602e-07	PMvsH
							c68154_g1	218.779	95.0342	1.203	4.8371e-09	PvsH		c55258_g1	33.1604	68.4211	-1.045	0.015025	PMvsH
							c66302_g2	83.12	35.9989	1.2072	0.0019799	PvsH		c67321_g1	100.104	206.331	-1.0435	9.9438e-08	PMvsH
							c68095_g1	358.766	154.44	1.216	3.1648e-15	PvsH		c67109_g1	37.1216	76.5066	-1.0433	0.0078344	PMvsH
							c68961_g2	57.7498	24.8141	1.2187	0.019503	PvsH		c63872_g1	32.4814	66.8956	-1.0423	0.01741	PMvsH
							c67612_g1	151.167	64.8869	1.2201	2.2834e-06	PvsH		c10881_g1	37.9704	78.1847	-1.042	0.0069195	PMvsH
							c62057_g1	98.9996	42.4432	1.2219	0.0003599	PvsH		c88217_g1	44.478	91.5333	-1.0412	0.0022407	PMvsH
							c13964_g1	876.668	375.47	1.2233	3.0608e-38	PvsH		c58784_g1	56.9839	117.086	-1.0389	0.00025883	PMvsH
							c50120_g1	114.693	48.9615	1.2281	7.0957e-05	PvsH		c57585_g1	34.1224	70.023	-1.0371	0.014166	PMvsH
							c57027_g1	287.57	122.589	1.2301	2.1918e-12	PvsH		c56870_g1	54.2676	111.289	-1.0361	0.00044337	PMvsH
							c52871_g1	2038.24	867.529	1.2323	6.9459e-91	PvsH		c69105_g1	77.0725	157.895	-1.0347	8.5537e-06	PMvsH
							c55001_g1	65.9998	28.0732	1.2333	0.0077506	PvsH		c51514_g1	58.9644	120.748	-1.0341	0.00020519	PMvsH
							c57425_g1	109.421	46.5171	1.2341	0.00010922	PvsH		c61438_g1	42.3276	86.4227	-1.0298	0.0040069	PMvsH
							c62984_g1	73.8776	31.4065	1.2341	0.0035775	PvsH		c60721_g1	65.3588	133.333	-1.0286	7.8192e-05	PMvsH
							c14927_g1	94.6576	39.9988	1.2428	0.00041931	PvsH		c17098_g1	245.308	499.543	-1.026	1.6873e-18	PMvsH
							c67732_g1	910.04	384.062	1.2446	6.4213e-41	PvsH		c68932_g1	34.9712	71.1671	-1.025	0.014409	PMvsH
							c61594_g1	135.225	56.5909	1.2567	5.4918e-06	PvsH		c64525_g2	110.176	224.104	-1.0244	3.758e-08	PMvsH
							c57991_g1	416.344	174.217	1.2569	9.0259e-19	PvsH		c45555_g1	28.9163	58.8101	-1.0242	0.03949	PMvsH
							c51557_g1	76.3587	31.7768	1.2648	0.0020559	PvsH		c57737_g1	57.8327	117.468	-1.0223	0.00032652	PMvsH
							c61624_g2	341.412	141.625	1.2694	1.3527e-15	PvsH		c56569_g1	30.5574	62.0138	-1.0211	0.031166	PMvsH
							c54584_g1	86.6557	35.8508	1.2733	0.00064836	PvsH		c55419_g1	47.5903	96.4913	-1.0197	0.0019424	PMvsH
							c66075_g2	145.398	59.9241	1.2788	1.2393e-06	PvsH		c68410_g1	28.7466	58.1999	-1.0176	0.043751	PMvsH
							c7599_g1	316.538	129.404	1.2905	7.4185e-15	PvsH		c63511_g1	35.2542	71.2434	-1.015	0.015701	PMvsH
							c57631_g1	957.245	390.951	1.2919	6.5563e-46	PvsH		c18117_g1	39.4982	79.7102	-1.013	0.008255	PMvsH
							c63713_g1	73.7535	30.0732	1.2942	0.001991	PvsH		c66904_g1	29.369	59.2678	-1.013	0.041482	PMvsH
							c63783_g1	968.472	391.914	1.3052	3.1053e-47	PvsH		c66075_g6	159.86	322.273	-1.0115	1.4815e-11	PMvsH
							c10847_g1	5167.89	2090.83	1.3055	2.4472e-256	PvsH		c51678_g2	31.4628	63.3868	-1.0105	0.030398	PMvsH
							c67454_g2	169.776	68.5905	1.3075	4.5699e-08	PvsH		c67142_g9	148.147	298.246	-1.0095	1.2252e-10	PMvsH
							c67899_g4	46.8946	18.8883	1.3119	0.029888	PvsH		c64840_g1	28.8032	57.9711	-1.0091	0.047415	PMvsH
							c69070_g1	1684.61	678.276	1.3125	1.6073e-83	PvsH		c69039_g2	82.5615	166.133	-1.0088	7.5839e-06	PMvsH
							c66936_g1	863.828	346.138	1.3194	7.0084e-43	PvsH		c64873_g2	146.392	294.432	-1.0081	1.7544e-10	PMvsH
							c53299_g1	592.881	236.585	1.3254	1.8341e-29	PvsH		c100988_g1	51.1553	102.822	-1.0072	0.001357	PMvsH
							c66843_g1	65.0073	25.9251	1.3262	0.0037398	PvsH		c58573_g1	48.4957	97.3304	-1.005	0.0021891	PMvsH
							c58926_g1	132.558	52.8132	1.3277	1.9244e-06	PvsH		c64612_g1	56.3614	113.044	-1.0041	0.00061907	PMvsH
							c60333_g1	225.541	89.8491	1.3278	4.6934e-11	PvsH		c59714_g1	322.89	646.378	-1.0013	4.4353e-23	PMvsH
							c55585_g1	232.922	92.5898	1.3309	1.8238e-11	PvsH		c63038_g1	67.6224	33.791	1.0009	0.021853	PMvsH
							c68842_g1	59.6727	23.703	1.332	0.0063982	PvsH		c63378_g2	171.631	85.7362	1.0013	4.7152e-06	PMvsH
							c65157_g1	287.508	113.922	1.3356	2.7695e-14	PvsH		c46487_g1	73.0548	36.4608	1.0026	0.014201	PMvsH
							c35902_g1	484.391	190.883	1.3435	1.4799e-24	PvsH		c51476_g1	828.614	413.349	1.0033	3.3522e-30	PMvsH
							c66594_g1	101.419	39.9247	1.345	4.9774e-05	PvsH		c59428_g1	57.097	28.4516	1.0049	0.049466	PMvsH
							c58542_g1	107.87	42.4432	1.3457	2.3347e-05	PvsH		c45158_g1	601.584	299.695	1.0053	6.9239e-22	PMvsH
							c100831_g1	344.018	134.811	1.3515	1.6627e-17	PvsH		c68681_g1	354.975	176.507	1.008	7.9472e-13	PMvsH
							c55579_g1	205.009	80.2198	1.3537	2.2967e-10	PvsH		c62775_g1	240.951	119.756	1.0086	1.1654e-08	PMvsH
							c68400_g1	447.297	174.069	1.3616	3.5313e-23	PvsH		c68829_g2	230.991	114.798	1.0087	2.6521e-08	PMvsH
							c67928_g1	57.7498	22.3697	1.3683	0.0059068	PvsH		c44678_g2	89.635	44.5462	1.0088	0.0035743	PMvsH
							c61501_g1	731.27	281.399	1.3778	5.6072e-39	PvsH		c67612_g1	134.792	66.8193	1.0124	8.0128e-05	PMvsH
							c67174_g3	90.6256	34.6656	1.3864	0.00010163	PvsH		c88258_g1	802.697	397.636	1.0134	9.9307e-30	PMvsH
							c63509_g1	64.1389	24.4437	1.3917	0.0022999	PvsH		c59211_g1	156.522	77.4982	1.0141	1.2637e-05	PMvsH
							c58078_g1	46.1502	17.481	1.4006	0.01854	PvsH		c57301_g1	105.31	51.9451	1.0196	0.00082784	PMvsH
							c60775_g1	186.772	70.3682	1.4083	4.4775e-10	PvsH		c41876_g1	222.39	109.687	1.0197	3.9193e-08	PMvsH
							c66208_g2	69.7836	26.2214	1.4121	0.00095908	PvsH		c63713_g1	62.9256	30.9688	1.0228	0.026688	PMvsH
							c82068_g1	94.9057	35.6286	1.4135	4.1423e-05	PvsH		c83707_g1	134.509	65.904	1.0293	6.1139e-05	PMvsH
							c40554_g1	42.8626	16.0736	1.415	0.02514	PvsH		c68983_g1	172.366	84.3632	1.0308	2.2351e-06	PMvsH
							c66785_g1	101.605	38.0729	1.4161	1.7292e-05	PvsH		c63641_g1	184.08	90.0077	1.0322	7.8098e-07	PMvsH
							c62671_g1	323.796	121.33	1.4162	8.5155e-18	PvsH		c54293_g1	81.0336	39.5881	1.0335	0.005553	PMvsH
							c66304_g1	102.845	38.5174	1.4169	1.4588e-05	PvsH		c66447_g1	364.708	177.956	1.0352	8.7128e-14	PMvsH
							c59711_g1	291.416	109.108	1.4173	5.4091e-16	PvsH		c36040_g1	1207.02	588.712	1.0358	1.3292e-46	PMvsH
							c66840_g1	54.7103	20.4438	1.4201	0.0056341	PvsH		c69070_g1	1433.31	698.475	1.0371	1.463e-55	PMvsH
							c66451_g2	1501.93	558.798	1.4264	1.9062e-85	PvsH		c57027_g1	259.115	126.24	1.0374	8.7943e-10	PMvsH
							c63162_g1	1641.31	607.389	1.4342	3.26e-94	PvsH		c62951_g1	289.956	141.266	1.0374	5.8465e-11	PMvsH
							c47478_g1	119.221	44.0727	1.4357	1.3699e-06	PvsH		c35598_g1	396.284	191.915	1.0461	2.8506e-15	PMvsH
							c95220_g1	63.3945	23.4067	1.4374	0.0016724	PvsH		c23743_g1	281.467	136.079	1.0485	8.0234e-11	PMvsH
							c63086_g2	122.509	45.1838	1.439	8.4655e-07	PvsH		c56319_g1	616.014	297.788	1.0487	4.8464e-24	PMvsH
							c61276_g2	411.072	151.403	1.441	2.2821e-23	PvsH		c69388_g1	214.411	103.585	1.0496	3.2015e-08	PMvsH
							c76666_g1	47.825	17.555	1.4459	0.011151	PvsH		c66785_g1	81.2034	39.2068	1.0504	0.0045434	PMvsH
							c56867_g1	36.0393	13.1848	1.4507	0.048032	PvsH		c55579_g1	171.631	82.6088	1.0549	1.3575e-06	PMvsH
							c62951_g1	375.157	137.181	1.4514	1.485e-21	PvsH		c61255_g1	171.517	82.5325	1.0553	1.3575e-06	PMvsH
							c75925_g1	61.6577	22.5178	1.4532	0.0018129	PvsH		c68420_g1	52.2871	25.0191	1.0634	0.048448	PMvsH
							c59111_g1	37.0318	13.4811	1.4578	0.040713	PvsH		c64901_g1	1189.64	569.108	1.0638	5.8075e-48	PMvsH
							c67266_g1	122.075	44.295	1.4626	5.8623e-07	PvsH		c68826_g1	57.6063	27.46	1.0689	0.029109	PMvsH
							c67178_g2	41.0638	14.8884	1.4637	0.023648	PvsH		c52871_g1	1875.26	893.365	1.0698	8.3315e-77	PMvsH
							c65170_g1	176.041	63.6277	1.4682	3.6475e-10	PvsH		c65334_g1	77.695	36.9947	1.0705	0.0049976	PMvsH
							c54032_g1	244.522	87.7011	1.4793	2.351e-14	PvsH		c65616_g2	585.457	277.346	1.0779	6.8351e-24	PMvsH
							c61993_g1	192.355	68.8868	1.4815	2.8022e-11	PvsH		c51698_g1	315.081	148.97	1.0807	9.217e-13	PMvsH
							c40491_g1	309.777	110.811	1.4831	2.3405e-18	PvsH		c65683_g1	75.8842	35.8505	1.0818	0.005224	PMvsH
							c43211_g1	75.1802	26.8881	1.4834	0.00022548	PvsH		c54032_g1	191.267	90.3128	1.0826	1.0587e-07	PMvsH
							c60702_g1	240.738	85.7011	1.4901	2.6632e-14	PvsH		c67536_g1	132.811	62.624	1.0846	2.5487e-05	PMvsH
							c32349_g1	43.3589	15.4069	1.4927	0.014744	PvsH		c67732_g1	839.196	395.5	1.0853	8.202e-35	PMvsH
							c18145_g1	89.385	31.6287	1.4988	2.737e-05	PvsH		c65170_g1	139.376	65.5226	1.0889	1.2637e-05	PMvsH
							c61164_g1	392.959	138.959	1.4997	8.0503e-24	PvsH		c69625_g1	246.157	115.713	1.089	4.6701e-10	PMvsH
							c69178_g1	258.789	91.4787	1.5003	1.4527e-15	PvsH		c63706_g2	65.2457	30.6637	1.0894	0.012499	PMvsH
							c49512_g1	290.92	102.812	1.5006	1.4977e-17	PvsH		c68095_g1	338.961	159.039	1.0917	5.6134e-14	PMvsH
							c55121_g2	370.318	130.515	1.5046	1.4691e-22	PvsH		c35902_g1	419.542	196.568	1.0938	1.9803e-17	PMvsH
							c66147_g2	34.0544	11.9996	1.5048	0.047567	PvsH		c68923_g1	348.071	162.548	1.0985	1.6641e-14	PMvsH
							c38975_g1	40.1953	14.1477	1.5065	0.020732	PvsH		c46433_g1	68.358	31.8078	1.1037	0.0083102	PMvsH
							c64113_g1	98.8241	34.7745	1.5068	6.6761e-06	PvsH		c100873_g1	1579.14	734.631	1.104	5.9709e-68	PMvsH
							c63627_g1	140.436	49.4059	1.5072	1.9938e-08	PvsH		c75554_g1	609.45	282.838	1.1075	5.0786e-26	PMvsH
							c68210_g1	52.4773	18.4439	1.5085	0.0038486	PvsH		c55817_g1	275.073	127.46	1.1098	1.2856e-11	PMvsH
							c69511_g1	214.933	75.4792	1.5097	5.2068e-13	PvsH		c75598_g1	59.7567	27.5363	1.1178	0.01625	PMvsH
							c69625_g1	320.136	112.367	1.5105	1.4746e-19	PvsH		c60637_g1	54.8901	25.2479	1.1204	0.025125	PMvsH
							c55950_g1	162.022	56.8131	1.5119	8.5556e-10	PvsH		c62546_g2	58.5683	26.7735	1.1293	0.016577	PMvsH
							c62513_g1	151.725	53.1836	1.5124	3.5943e-09	PvsH		c66437_g1	135.584	61.9375	1.1303	8.1948e-06	PMvsH
							c54938_g1	39.6371	13.8514	1.5168	0.021022	PvsH		c65446_g1	93.3698	42.563	1.1334	0.00052096	PMvsH
							c63038_g1	94.1613	32.8138	1.5208	1.0435e-05	PvsH		c64113_g1	78.5772	35.8101	1.1337	0.0022832	PMvsH
							c65960_g1	49.1897	17.1106	1.5235	0.0053924	PvsH		c63492_g1	231.048	105.263	1.1342	4.4542e-10	PMvsH
							c67645_g1	38.1484	13.2589	1.5247	0.024756	PvsH		c67111_g7	2550.01	1161.71	1.1343	4.3803e-115	PMvsH
							c63794_g1	74.1877	25.6289	1.5334	0.00015038	PvsH		c65855_g2	145.487	66.0565	1.1391	2.5049e-06	PMvsH
							c68714_g2	371.869	127.255	1.5471	1.1178e-23	PvsH		c100831_g1	307.441	138.825	1.147	1.0202e-13	PMvsH
							c63644_g2	77.4753	26.4436	1.5508	7.8001e-05	PvsH		c62984_g1	71.6401	32.3418	1.1474	0.0040108	PMvsH
							c41855_g2	73.3813	24.9622	1.5557	0.00013251	PvsH		c7599_g1	296.746	133.257	1.155	2.2301e-13	PMvsH
							c69127_g1	65.0693	21.9993	1.5645	0.00040825	PvsH		c65673_g1	106.272	47.6736	1.1565	0.00010235	PMvsH
							c67889_g1	4051.79	1359.51	1.5755	1.9637e-272	PvsH		c66075_g2	137.678	61.7087	1.1578	3.8322e-06	PMvsH
							c54745_g2	49.5619	16.5921	1.5787	0.0034618	PvsH		c95220_g1	53.9281	24.1038	1.1618	0.020154	PMvsH
							c61276_g3	1026.28	343.397	1.5795	1.5872e-68	PvsH		c63028_g3	628.746	280.778	1.163	4.4626e-29	PMvsH
							c60078_g1	52.4152	17.4069	1.5903	0.0021079	PvsH		c60775_g1	162.407	72.4639	1.1643	2.4733e-07	PMvsH
							c13841_g1	40.8777	13.5551	1.5925	0.011397	PvsH		c57425_g1	107.517	47.9024	1.1664	7.8103e-05	PMvsH
							c41665_g1	46.8325	15.481	1.597	0.004565	PvsH		c61594_g1	131.284	58.2762	1.1717	5.7711e-06	PMvsH
							c54293_g1	116.306	38.4433	1.5971	1.2562e-07	PvsH		c69178_g1	212.317	94.203	1.1724	9.2085e-10	PMvsH
							c67552_g1	42.4284	13.9996	1.5996	0.0086594	PvsH		c59330_g1	266.415	118.154	1.173	2.6762e-12	PMvsH
							c66531_g2	332.79	109.626	1.602	2.264e-22	PvsH		c64408_g2	80.0796	35.2472	1.1839	0.0011017	PMvsH
							c59776_g1	152.78	50.0726	1.6094	3.3841e-10	PvsH		c54584_g1	84.5421	36.9184	1.1953	0.00060044	PMvsH
							c62071_g2	84.2365	27.5547	1.6121	1.3564e-05	PvsH		c62671_g1	286.504	124.943	1.1973	1.1025e-13	PMvsH
							c65635_g1	85.105	27.7029	1.6192	1.0859e-05	PvsH		c63783_g1	929.227	403.586	1.2032	1.2999e-45	PMvsH
							c65885_g1	64.2009	20.8883	1.6199	0.00027431	PvsH		c69511_g1	179.666	77.727	1.2088	1.2074e-08	PMvsH
							c33190_g1	57.9359	18.8142	1.6226	0.00070612	PvsH		c65157_g1	271.338	117.315	1.2097	3.7051e-13	PMvsH
							c57744_g1	55.4547	17.9995	1.6234	0.0010282	PvsH		c53099_g1	48.8918	21.1289	1.2104	0.02418	PMvsH
							c56070_g1	338.745	109.923	1.6237	2.9232e-23	PvsH		c66302_g2	85.8436	37.071	1.2114	0.00042699	PMvsH
							c61352_g1	106.195	34.4434	1.6244	3.8366e-07	PvsH		c62890_g1	54.4374	23.4935	1.2123	0.013226	PMvsH
							c60978_g1	59.6107	19.1846	1.6356	0.00048586	PvsH		c88983_g1	53.7584	23.0359	1.2226	0.013212	PMvsH
							c60113_g1	227.898	73.3311	1.6359	1.0821e-15	PvsH		c65291_g1	89.5314	38.2663	1.2263	0.00023457	PMvsH
							c60162_g5	56.8814	18.2957	1.6364	0.00073967	PvsH		c67903_g3	48.3825	20.6713	1.2269	0.02278	PMvsH
							c62128_g2	87.8343	28.0732	1.6456	5.0995e-06	PvsH		c63797_g3	80.6375	34.4013	1.229	0.00061892	PMvsH
							c62071_g1	59.1144	18.8883	1.646	0.00048012	PvsH		c68964_g1	100.613	42.7918	1.2334	6.1277e-05	PMvsH
							c51357_g1	29.7123	9.4812	1.6479	0.046305	PvsH		c65677_g1	42.6106	18.0778	1.237	0.040861	PMvsH
							c56204_g1	133.364	42.5172	1.6493	3.1372e-09	PvsH		c67174_g3	84.2591	35.698	1.239	0.00036351	PMvsH
							c62890_g1	71.8926	22.8141	1.6559	5.7167e-05	PvsH		c13964_g1	912.817	386.652	1.2393	5.9874e-47	PMvsH
							c68028_g3	30.5807	9.70341	1.6561	0.039068	PvsH		c51733_g1	41.2525	17.4676	1.2398	0.046806	PMvsH
							c54202_g2	213.941	67.8498	1.6568	5.1194e-15	PvsH		c63644_g2	64.3968	27.2312	1.2417	0.0035007	PMvsH
							c54942_g1	200.356	63.4055	1.6599	4.367e-14	PvsH		c66840_g1	49.7972	21.0527	1.2421	0.017622	PMvsH
							c187_g1	58.8043	18.518	1.667	0.00042039	PvsH		c62313_g2	447.949	189.016	1.2448	5.5754e-23	PMvsH
							c66911_g1	111.778	35.036	1.6737	6.9842e-08	PvsH		c52672_g1	147.92	62.3952	1.2453	1.976e-07	PMvsH
							c60546_g1	39.6371	12.2959	1.6887	0.0078247	PvsH		c54745_g2	40.63	17.0862	1.2497	0.047333	PMvsH
							c60706_g1	631.526	195.476	1.6919	1.1989e-46	PvsH		c49481_g1	1761.12	738.216	1.2544	4.643e-93	PMvsH
							c59962_g2	53.1596	16.3699	1.6993	0.00081062	PvsH		c75925_g1	55.3428	23.1884	1.255	0.0086968	PMvsH
							c49481_g1	2329.35	716.867	1.7001	1.7485e-175	PvsH		c101578_g1	51.4948	21.434	1.2645	0.012499	PMvsH
							c65291_g1	121.042	37.1596	1.7037	8.5913e-09	PvsH		c61539_g1	252.098	104.501	1.2705	3.3617e-13	PMvsH
							c64521_g1	45.9641	14.0736	1.7075	0.0024958	PvsH		c63794_g1	64.3403	26.3921	1.2856	0.0023101	PMvsH
							c61015_g4	39.2345	12.01	1.7079	0.0075033	PvsH		c67899_g4	47.5337	19.4508	1.2891	0.016582	PMvsH
							c13919_g1	502.07	153.106	1.7134	9.9341e-38	PvsH		c58542_g1	106.894	43.7071	1.2902	1.2108e-05	PMvsH
							c60454_g1	89.8813	27.3325	1.7174	1.412e-06	PvsH		c62513_g1	134.339	54.7674	1.2945	3.6961e-07	PMvsH
							c61982_g1	545.118	165.699	1.718	3.6211e-41	PvsH		c7836_g1	46.119	18.688	1.3032	0.017802	PMvsH
							c66926_g1	403.69	122.219	1.7238	1.7666e-30	PvsH		c57991_g1	443.987	179.405	1.3073	1.3394e-24	PMvsH
							c66328_g1	37.1559	11.1848	1.732	0.0092937	PvsH		c57631_g1	998.208	402.594	1.31	4.5478e-56	PMvsH
							c67536_g1	203.458	60.813	1.7423	2.0435e-15	PvsH		c68593_g1	97.2177	39.2068	1.3101	3.0145e-05	PMvsH
							c62567_g1	62.9603	18.8142	1.7426	0.00010706	PvsH		c59711_g1	279.204	112.357	1.3132	1.9193e-15	PMvsH
							c61376_g1	89.6952	26.6659	1.75	9.476e-07	PvsH		c41665_g1	39.7246	15.942	1.3172	0.03567	PMvsH
							c58410_g3	44.7235	13.1848	1.7622	0.0021514	PvsH		c68400_g1	447.213	179.253	1.319	4.0517e-25	PMvsH
							c69586_g1	96.3324	28.3695	1.7637	2.4393e-07	PvsH		c56700_g1	91.559	36.6896	1.3193	5.4544e-05	PMvsH
							c64766_g1	189.191	55.628	1.766	1.3224e-14	PvsH		c67889_g1	3494.69	1400	1.3197	7.1149e-201	PMvsH
							c88983_g1	76.1106	22.3697	1.7666	8.2794e-06	PvsH		c62682_g1	55.7389	22.1968	1.3283	0.0046778	PMvsH
							c65340_g1	49.1897	14.3699	1.7753	0.00089851	PvsH		c58078_g1	45.2136	18.0015	1.3286	0.016904	PMvsH
							c46684_g1	77.8475	22.7401	1.7754	5.5449e-06	PvsH		c56111_g1	413.487	163.234	1.3409	8.3068e-24	PMvsH
							c56111_g1	542.823	158.514	1.7759	4.405e-43	PvsH		c58784_g2	76.1671	30.0534	1.3416	0.0002942	PMvsH
							c53099_g1	70.2798	20.5179	1.7762	2.1033e-05	PvsH		c65960_g1	44.7043	17.6202	1.3432	0.016411	PMvsH
							c61537_g1	63.7667	18.592	1.7781	6.6243e-05	PvsH		c63069_g1	39.3285	15.4844	1.3448	0.032012	PMvsH
							c52672_g1	208.358	60.5908	1.7819	2.4709e-16	PvsH		c19752_g1	86.07	33.791	1.3489	7.4577e-05	PMvsH
							c56700_g1	123.005	35.6286	1.7876	1.3031e-09	PvsH		c61537_g1	49.0616	19.1457	1.3576	0.0086725	PMvsH
							c55394_g1	28.5337	8.22197	1.7951	0.030172	PvsH		c68846_g2	39.668	15.4081	1.3643	0.027503	PMvsH
							c53366_g2	1572.64	452.357	1.7977	2.2631e-128	PvsH		c63086_g2	119.966	46.5294	1.3664	6.0521e-07	PMvsH
							c58259_g1	28.5958	8.22197	1.7982	0.029496	PvsH		c55950_g1	151.712	58.505	1.3747	6.4921e-09	PMvsH
							c53759_g1	81.135	23.2586	1.8026	2.2157e-06	PvsH		c60411_g1	109.101	41.8765	1.3815	2.0748e-06	PMvsH
							c68028_g2	38.2104	10.8886	1.8112	0.0050017	PvsH		c60706_g1	525.247	201.297	1.3837	7.2548e-32	PMvsH
							c61936_g1	81.6313	23.1104	1.8206	1.6372e-06	PvsH		c61276_g1	455.135	174.066	1.3867	1.1988e-27	PMvsH
							c67319_g1	976.474	274.732	1.8296	1.4157e-81	PvsH		c61276_g2	408.677	155.912	1.3902	7.124e-25	PMvsH
							c62682_g1	76.793	21.5549	1.833	3.4746e-06	PvsH		c53759_g1	62.9256	23.9512	1.3935	0.00099823	PMvsH
							c33179_g1	40.7536	11.4071	1.837	0.0027226	PvsH		c66171_g1	52.2305	19.8322	1.397	0.0043116	PMvsH
							c65736_g1	1410.5	393.766	1.8408	3.8458e-119	PvsH		c67778_g3	42.7237	16.1709	1.4016	0.014729	PMvsH
							c63569_g1	50.4303	13.9996	1.8489	0.00041893	PvsH		c67552_g1	38.2533	14.4165	1.4079	0.025847	PMvsH
							c59452_g2	41.3739	11.4811	1.8495	0.0022637	PvsH		c61376_g1	73.0548	27.46	1.4116	0.00020519	PMvsH
							c63847_g1	25.2462	6.88868	1.8738	0.040575	PvsH		c60978_g1	52.7398	19.7559	1.4166	0.0034306	PMvsH
							c63569_g2	204.264	55.4798	1.8804	2.36e-17	PvsH		c50120_g1	135.132	50.4196	1.4223	2.3775e-08	PMvsH
							c67353_g2	144.53	39.0359	1.8885	2.8883e-12	PvsH		c60162_g5	50.8724	18.8406	1.433	0.003948	PMvsH
							c68026_g1	30943	8196.2	1.9166	0	PvsH		c66531_g2	304.895	112.891	1.4334	2.4029e-19	PMvsH
							c60971_g2	46.8325	12.37	1.9207	0.0005013	PvsH		c68561_g1	77.2989	28.6042	1.4342	8.7388e-05	PMvsH
							c60411_g1	154.268	40.6654	1.9236	1.8189e-13	PvsH		c41473_g1	43.0633	15.8658	1.4405	0.011106	PMvsH
							c54965_g1	32.9999	8.66641	1.929	0.007249	PvsH		c60113_g1	205.187	75.515	1.4421	4.9293e-13	PMvsH
							c68561_g1	106.071	27.7769	1.9331	2.795e-09	PvsH		c21024_g1	47.9298	17.6202	1.4437	0.0055699	PMvsH
							c24467_g1	23.5713	6.14796	1.9389	0.044556	PvsH		c66594_g1	111.931	41.1137	1.4449	4.7871e-07	PMvsH
							c66333_g1	33.248	8.66641	1.9398	0.0065414	PvsH		c53366_g2	1278.2	465.828	1.4562	9.9287e-85	PMvsH
							c53814_g1	25.9905	6.66647	1.963	0.025373	PvsH		c61982_g1	468.716	170.633	1.4578	9.7184e-31	PMvsH
							c69327_g1	502.008	128.589	1.9649	3.8517e-46	PvsH		c65736_g1	1123.49	405.492	1.4702	1.7475e-75	PMvsH
							c59330_g1	450.833	114.737	1.9743	1.1195e-41	PvsH		c67319_g1	784.023	282.914	1.4705	2.0266e-52	PMvsH
							c95533_g1	52.4152	13.3329	1.975	0.00010922	PvsH		c56978_g1	333.868	120.214	1.4737	3.8609e-22	PMvsH
							c64663_g1	100.488	25.3326	1.988	3.8279e-09	PvsH		c55121_g2	374.102	134.401	1.4769	6.2998e-25	PMvsH
							c76006_g1	36.9078	9.25898	1.995	0.0023778	PvsH		c60702_g1	248.25	88.2533	1.4921	1.1177e-16	PMvsH
							c75598_g1	106.877	26.7399	1.9989	8.3716e-10	PvsH		c49512_g1	299.179	105.874	1.4987	2.6653e-20	PMvsH
							c60291_g1	200.356	49.9985	2.0026	1.2482e-18	PvsH		c66789_g2	33.9526	11.9756	1.5034	0.028962	PMvsH
							c75874_g1	139.195	34.6656	2.0055	7.171e-13	PvsH		c13841_g1	40.0075	13.9588	1.5191	0.010776	PMvsH
							c68128_g1	249.546	61.7018	2.0159	1.5896e-23	PvsH		c59452_g2	33.8961	11.823	1.5195	0.026871	PMvsH
							c61776_g2	36.9698	9.11084	2.0207	0.0020485	PvsH		c68842_g1	69.999	24.4089	1.5199	0.00010055	PMvsH
							c41691_g1	37.0939	9.11084	2.0255	0.0019469	PvsH		c65340_g1	42.4974	14.7979	1.522	0.0072808	PMvsH
							c65577_g1	582.957	142.959	2.0278	4.1085e-56	PvsH		c54938_g1	41.0827	14.2639	1.5262	0.0087847	PMvsH
							c89408_g1	37.7762	9.25898	2.0286	0.0016601	PvsH		c41855_g2	74.0734	25.7056	1.5269	4.9782e-05	PMvsH
							c64378_g1	101.109	24.74	2.031	1.7686e-09	PvsH		c61164_g1	412.751	143.097	1.5283	5.3536e-29	PMvsH
							c60480_g2	38.8927	9.4812	2.0364	0.0012438	PvsH		c57744_g1	53.5886	18.5355	1.5316	0.0011868	PMvsH
							c67199_g1	49.3137	11.8515	2.0569	0.00011454	PvsH		c55564_g1	163.708	56.3693	1.5381	1.9991e-11	PMvsH
							c50277_g1	22.2067	5.33317	2.0579	0.039917	PvsH		c65635_g1	83.0708	28.5279	1.542	9.7997e-06	PMvsH
							c68635_g4	140.746	33.6286	2.0653	1.438e-13	PvsH		c59776_g1	150.863	51.5638	1.5488	1.2676e-10	PMvsH
							c56770_g1	78.8399	18.8142	2.0671	1.5411e-07	PvsH		c63569_g2	167.273	57.132	1.5498	8.2486e-12	PMvsH
							c66789_g2	48.8795	11.6293	2.0715	0.00011362	PvsH		c67645_g1	40.0641	13.6537	1.553	0.0087663	PMvsH
							c55112_g1	67.6746	16.0736	2.0739	1.7189e-06	PvsH		c65762_g1	29.1993	9.91611	1.5581	0.046806	PMvsH
							c64773_g1	28.4097	6.74054	2.0754	0.0098879	PvsH		c67928_g1	67.8487	23.0359	1.5584	9.4985e-05	PMvsH
							c41802_g1	44.1032	10.4441	2.0782	0.00031158	PvsH		c69586_g1	86.1265	29.2144	1.5598	4.6613e-06	PMvsH
							c64596_g5	24.1296	5.70353	2.0809	0.024638	PvsH		c63627_g1	150.92	50.8773	1.5687	8.0234e-11	PMvsH
							c56015_g1	29.8984	7.03682	2.0871	0.0067397	PvsH		c67199_g1	36.2162	12.2044	1.5692	0.01455	PMvsH
							c66981_g2	36.0393	8.44419	2.0935	0.0017064	PvsH		c66911_g1	107.347	36.0794	1.573	1.1015e-07	PMvsH
							c69496_g1	31.5112	7.33311	2.1034	0.0044294	PvsH		c40491_g1	339.696	114.112	1.5738	7.5207e-25	PMvsH
							c21024_g1	73.5674	17.1106	2.1042	3.3471e-07	PvsH		c66451_g2	1719.93	575.439	1.5796	8.4698e-129	PMvsH
							c64610_g1	59.6727	13.7774	2.1148	7.1476e-06	PvsH		c68519_g1	161.784	54.0809	1.5809	9.3377e-12	PMvsH
							c35905_g1	83.12	19.1846	2.1152	3.2655e-08	PvsH		c60454_g1	84.7118	28.1465	1.5896	3.9934e-06	PMvsH
							c68519_g1	227.588	52.5169	2.1156	6.3277e-23	PvsH		c57799_g1	1651.23	548.132	1.5909	5.9881e-125	PMvsH
							c56978_g1	507.342	116.737	2.1197	8.2356e-52	PvsH		c46684_g1	70.7347	23.4173	1.5948	4.047e-05	PMvsH
							c55927_g1	79.7704	18.2957	2.1243	6.3657e-08	PvsH		c62128_g2	87.8808	28.9093	1.604	1.9358e-06	PMvsH
							c41855_g1	26.0525	5.92575	2.1364	0.013206	PvsH		c68026_g1	25703.7	8440.28	1.6066	0	PMvsH
							c66716_g1	105.141	23.5548	2.1582	1.0098e-10	PvsH		c55927_g1	57.6629	18.8406	1.6138	0.00030598	PMvsH
							c60104_g1	114.383	25.5548	2.1622	1.0439e-11	PvsH		c66333_g1	27.3319	8.9245	1.6147	0.04983	PMvsH
							c61013_g2	78.0336	17.4069	2.1644	6.0466e-08	PvsH		c61993_g1	217.636	70.9383	1.6173	1.9431e-16	PMvsH
							c76065_g1	37.9002	8.44419	2.1662	0.00076235	PvsH		c18837_g1	44.478	14.4928	1.6178	0.0028281	PMvsH
							c62783_g1	28.2856	6.29611	2.1675	0.0069526	PvsH		c61276_g3	1086.31	353.624	1.6192	4.3381e-84	PMvsH
							c60481_g1	29.03	6.44425	2.1715	0.0057567	PvsH		c63096_g1	45.6663	14.7979	1.6257	0.0021837	PMvsH
							c68707_g2	30.3946	6.66647	2.1888	0.003914	PvsH		c33190_g1	59.983	19.3745	1.6304	0.00017693	PMvsH
							c75750_g1	262.82	57.4797	2.193	7.8433e-28	PvsH		c63569_g1	44.8741	14.4165	1.6382	0.0022952	PMvsH
							c18837_g1	64.511	14.0736	2.1965	1.1056e-06	PvsH		c40451_g1	61.7938	19.6797	1.6508	0.00010646	PMvsH
							c51106_g1	20.78	4.51838	2.2013	0.035549	PvsH		c68028_g3	31.4628	9.99238	1.6547	0.020594	PMvsH
							c55564_g1	253.888	54.7391	2.2135	3.2947e-27	PvsH		c63509_g1	79.6755	25.1717	1.6623	3.8322e-06	PMvsH
							c46898_g1	33.6822	7.25904	2.2141	0.0016168	PvsH		c45573_g1	31.4062	9.91611	1.6632	0.020024	PMvsH
							c63150_g1	245.452	52.591	2.2226	2.0019e-26	PvsH		c60546_g1	40.4036	12.6621	1.674	0.0040551	PMvsH
							c58560_g2	100.054	21.2586	2.2347	1.1085e-10	PvsH		c76065_g1	27.8412	8.69566	1.6789	0.035062	PMvsH
							c69261_g3	107.436	22.5178	2.2543	1.2899e-11	PvsH		c62937_g1	49.8538	15.5607	1.6798	0.00070037	PMvsH
							c61447_g1	28.6578	5.99982	2.2559	0.0044918	PvsH		c58410_g3	43.516	13.5774	1.6803	0.0022029	PMvsH
							c95089_g1	33.9303	7.03682	2.2696	0.0011652	PvsH		c32977_g1	27.5016	8.54311	1.6867	0.03608	PMvsH
							c65833_g1	35.6672	7.33311	2.2821	0.00071311	PvsH		c66926_g1	409.073	125.858	1.7006	1.4486e-33	PMvsH
							c65295_g1	36.8457	7.55533	2.2859	0.00052122	PvsH		c38975_g1	47.4771	14.569	1.7043	0.0008958	PMvsH
							c50963_g1	28.2236	5.7776	2.2884	0.0044054	PvsH		c65415_g1	32.0852	9.83983	1.7052	0.014746	PMvsH
							c59094_g1	48.1352	9.85155	2.2887	2.9669e-05	PvsH		c68028_g2	36.9518	11.2128	1.7205	0.0057667	PMvsH
							c38457_g3	66.7441	13.6292	2.2919	2.5898e-07	PvsH		c60448_g1	57.0404	17.2388	1.7263	0.00012763	PMvsH
							c63777_g1	71.5204	14.5922	2.2932	7.4727e-08	PvsH		c56204_g1	145.148	43.7834	1.7291	5.6154e-12	PMvsH
							c10990_g1	111.592	22.5919	2.3044	2.1093e-12	PvsH		c10990_g1	77.9213	23.2647	1.7439	1.9882e-06	PMvsH
							c65325_g1	42.1183	8.51826	2.3058	0.00012309	PvsH		c58259_g1	28.407	8.46683	1.7464	0.023846	PMvsH
							c35310_g2	46.1502	9.33305	2.3059	4.3681e-05	PvsH		c54942_g1	220.353	65.2937	1.7548	9.8849e-19	PMvsH
							c48032_g1	86.2215	17.4069	2.3084	1.3931e-09	PvsH		c69327_g1	449.42	132.418	1.763	7.2398e-39	PMvsH
							c66555_g1	404.124	81.479	2.3103	3.8517e-46	PvsH		c69261_g3	78.8267	23.1884	1.7653	1.3062e-06	PMvsH
							c67111_g8	106.195	21.2586	2.3206	6.5889e-12	PvsH		c64378_g1	86.8056	25.4768	1.7686	2.5437e-07	PMvsH
							c62169_g1	33.7442	6.59239	2.3558	0.00081562	PvsH		c61906_g1	33.8961	9.91611	1.7733	0.0076614	PMvsH
							c68952_g1	22.3928	4.37024	2.3572	0.015152	PvsH		c35905_g1	67.9053	19.7559	1.7812	9.3424e-06	PMvsH
							c62755_g1	66.1859	12.8885	2.3604	1.5676e-07	PvsH		c41691_g1	32.4248	9.38216	1.7891	0.0093611	PMvsH
							c40390_g1	99.2478	19.2587	2.3655	2.0998e-11	PvsH		c44987_g1	305.744	87.9482	1.7976	5.0068e-27	PMvsH
							c69554_g1	65.3174	12.6663	2.3665	1.862e-07	PvsH		c65295_g1	27.2753	7.78033	1.8097	0.02272	PMvsH
							c68567_g1	52.8494	10.1478	2.3807	4.6077e-06	PvsH		c60291_g1	180.571	51.4875	1.8103	5.8319e-16	PMvsH
							c61776_g1	34.8608	6.66647	2.3866	0.00052518	PvsH		c63150_g1	190.361	54.1572	1.8135	6.8467e-17	PMvsH
							c44987_g1	448.538	85.4048	2.3928	1.3256e-53	PvsH		c95533_g1	48.2693	13.73	1.8138	0.00034951	PMvsH
							c69467_g1	38.5826	7.33311	2.3955	0.00018689	PvsH		c65577_g1	520.155	147.216	1.821	4.0417e-47	PMvsH
							c54168_g1	23.0131	4.37024	2.3967	0.011397	PvsH		c41802_g1	38.027	10.7552	1.822	0.0026259	PMvsH
							c68679_g1	20.3458	3.85174	2.4011	0.022623	PvsH		c56770_g1	68.8107	19.3745	1.8285	4.6769e-06	PMvsH
							c64257_g1	21.2762	3.99988	2.4112	0.017208	PvsH		c67353_g2	143.846	40.1984	1.8393	6.1571e-13	PMvsH
							c32977_g1	44.7856	8.29605	2.4325	2.8187e-05	PvsH		c54202_g2	252.438	69.8704	1.8532	3.3744e-23	PMvsH
							c50115_g1	115.065	21.2586	2.4363	9.5951e-14	PvsH		c67963_g1	25.4079	7.01755	1.8562	0.027717	PMvsH
							c65035_g1	38.1484	7.03682	2.4386	0.00016707	PvsH		c40502_g1	29.9915	8.238	1.8642	0.010741	PMvsH
							c60462_g1	2743.89	501.466	2.452	0	PvsH		c67178_g8	32.5945	8.9245	1.8688	0.0062422	PMvsH
							c60448_g1	91.9903	16.7402	2.4582	4.4527e-11	PvsH		c66981_g2	32.0852	8.69566	1.8835	0.0064642	PMvsH
							c68436_g1	101.543	18.4439	2.4609	2.9716e-12	PvsH		c63847_g1	26.3699	7.09383	1.8943	0.019499	PMvsH
							c36113_g1	19.2293	3.48138	2.4656	0.025615	PvsH		c47378_g1	22.1258	5.94966	1.8948	0.047417	PMvsH
							c50741_g2	29.5262	5.33317	2.4689	0.0015415	PvsH		c69613_g1	465.547	125.019	1.8968	1.5235e-44	PMvsH
							c58838_g1	84.4847	15.1107	2.4831	2.7155e-10	PvsH		c64925_g1	102.775	27.5309	1.9004	1.2682e-09	PMvsH
							c61665_g1	21.9586	3.92581	2.4837	0.011588	PvsH		c68128_g1	237.272	63.5394	1.9008	1.4612e-22	PMvsH
							c64275_g1	17.1823	3.03695	2.5002	0.041044	PvsH		c61936_g1	90.0877	23.7987	1.9204	1.5778e-08	PMvsH
							c64570_g2	76.793	13.4811	2.51	1.8349e-09	PvsH		c66555_g1	319.211	83.9055	1.9277	4.5182e-31	PMvsH
							c64596_g2	25.3702	4.44431	2.5131	0.0041165	PvsH		c35310_g1	39.7812	10.4501	1.9286	0.00095852	PMvsH
							c69210_g2	105.017	18.2957	2.521	4.6355e-13	PvsH		c67178_g2	58.4551	15.3318	1.9308	1.5903e-05	PMvsH
							c64925_g1	154.618	26.7347	2.5319	1.7037e-19	PvsH		c61776_g1	26.4265	6.865	1.9447	0.016041	PMvsH
							c60375_g1	1081.61	186.068	2.5393	4.3344e-140	PvsH		c63810_g3	45.8361	11.8993	1.9456	0.00022934	PMvsH
							c67597_g1	97.8211	16.518	2.5661	2.1044e-12	PvsH		c50115_g1	85.7304	21.8917	1.9694	2.1655e-08	PMvsH
							c65688_g1	24.6879	4.14802	2.5733	0.0040942	PvsH		c61459_g1	25.6908	6.55989	1.9695	0.017068	PMvsH
							c61569_g1	22.5789	3.77766	2.5794	0.0073323	PvsH		c65885_g1	84.7684	21.5103	1.9785	2.3808e-08	PMvsH
							c63119_g1	29.3401	4.88874	2.5853	0.0010282	PvsH		c46898_g1	29.652	7.47522	1.9879	0.0067516	PMvsH
							c69613_g1	731.084	121.404	2.5902	1.2876e-96	PvsH		c65325_g1	34.858	8.77194	1.9905	0.0020564	PMvsH
							c36153_g1	22.765	3.77766	2.5912	0.0066937	PvsH		c65833_g1	30.2744	7.5515	2.0033	0.005553	PMvsH
							c69347_g1	45.9021	7.55533	2.603	7.2494e-06	PvsH		c48032_g1	72.5455	17.9253	2.0169	2.6758e-07	PMvsH
							c54327_g1	166.178	27.3325	2.604	1.0355e-21	PvsH		c68436_g1	78.0345	18.9932	2.0386	5.5282e-08	PMvsH
							c67963_g1	41.4359	6.81461	2.6042	2.6988e-05	PvsH		c95089_g1	29.8217	7.24639	2.041	0.0052125	PMvsH
							c88345_g1	17.4924	2.81473	2.6357	0.027644	PvsH		c60462_g1	2126.51	516.4	2.0419	3.8347e-227	PMvsH
							c61651_g1	37.0939	5.92575	2.6461	7.9866e-05	PvsH		c61013_g2	73.9036	17.9253	2.0436	1.4273e-07	PMvsH
							c54422_g1	19.3533	3.03695	2.6719	0.014791	PvsH		c36050_g1	265.849	64.3784	2.046	6.1896e-28	PMvsH
							c63810_g3	73.8155	11.5552	2.6754	8.3939e-10	PvsH		c62783_g1	26.8226	6.48361	2.0486	0.0099332	PMvsH
							c55988_g1	61.0994	9.55527	2.6768	4.3267e-08	PvsH		c69467_g1	31.293	7.5515	2.051	0.003514	PMvsH
							c35310_g1	65.4415	10.1478	2.689	1.0009e-08	PvsH		c58838_g1	65.0193	15.5607	2.063	1.0243e-06	PMvsH
							c62391_g1	35.357	5.48132	2.6894	0.00011047	PvsH		c68635_g4	144.808	34.6301	2.064	3.2311e-15	PMvsH
							c65035_g2	24.0056	3.70359	2.6964	0.0033867	PvsH		c76006_g1	40.0075	9.53472	2.069	0.00039688	PMvsH
							c64390_g4	53.3457	8.1479	2.7109	3.7735e-07	PvsH		c89184_g1	20.8809	4.95805	2.0743	0.035528	PMvsH
							c61666_g1	51.4227	7.85161	2.7113	6.8277e-07	PvsH		c62755_g1	56.3614	13.2723	2.0863	6.7479e-06	PMvsH
							c65762_g1	63.5806	9.62934	2.7231	1.354e-08	PvsH		c58560_g2	93.2	21.8917	2.0899	6.9472e-10	PMvsH
							c61459_g1	42.1803	6.37018	2.7272	1.0955e-05	PvsH		c11051_g1	23.5405	5.492	2.0997	0.017469	PMvsH
							c64275_g2	47.5769	7.18497	2.7272	2.0401e-06	PvsH		c38457_g3	60.2094	14.0351	2.1009	2.2893e-06	PMvsH
							c63319_g1	38.2724	5.62946	2.7652	3.0969e-05	PvsH		c63060_g2	150.24	34.7827	2.1108	2.8379e-16	PMvsH
							c47380_g1	39.0168	5.70353	2.7742	2.3347e-05	PvsH		c35310_g2	41.9881	9.611	2.1272	0.000173	PMvsH
							c100865_g1	201.287	29.3324	2.7787	2.1548e-28	PvsH		c54327_g1	123.192	28.1465	2.1299	1.9521e-13	PMvsH
							c64917_g2	18.2988	2.66659	2.7787	0.015839	PvsH		c60375_g1	839.366	191.61	2.1311	3.3188e-94	PMvsH
							c36050_g1	432.472	62.5166	2.7903	5.6853e-62	PvsH		c68567_g1	46.0624	10.4501	2.1401	5.8519e-05	PMvsH
							c48734_g1	152.407	21.1105	2.8519	4.8408e-22	PvsH		c65035_g1	32.1418	7.24639	2.1491	0.0017987	PMvsH
							c61618_g1	73.8776	10.2219	2.8535	1.5085e-10	PvsH		c51106_g1	20.7677	4.65294	2.1581	0.028534	PMvsH
							c11625_g1	76.979	10.5923	2.8615	4.9438e-11	PvsH		c62391_g1	25.3513	5.64455	2.1671	0.0090416	PMvsH
							c68383_g3	50.1201	6.88868	2.8631	3.9207e-07	PvsH		c67597_g1	76.45	17.0099	2.1681	1.8395e-08	PMvsH
							c26943_g1	19.1052	2.59251	2.8815	0.0097041	PvsH		c64773_g1	31.293	6.94127	2.1726	0.001997	PMvsH
							c7623_g1	122.695	16.2217	2.9191	4.1133e-18	PvsH		c66716_g1	109.95	24.2563	2.1804	2.4592e-12	PMvsH
							c65993_g1	21.8965	2.8888	2.9222	0.0035059	PvsH		c62169_g1	30.8403	6.78872	2.1836	0.0021311	PMvsH
							c57050_g1	35.4811	4.66653	2.9266	3.704e-05	PvsH		c62567_g1	88.3335	19.3745	2.1888	6.2942e-10	PMvsH
							c81986_g1	924.741	121.107	2.9328	1.3685e-140	PvsH		c51357_g1	44.6477	9.76355	2.1931	5.8947e-05	PMvsH
							c60792_g1	51.2367	6.66647	2.9422	1.6433e-07	PvsH		c55112_g1	75.771	16.5523	2.1946	1.6287e-08	PMvsH
							c64247_g1	25.3702	3.25916	2.9606	0.00099919	PvsH		c61618_g1	48.4957	10.5263	2.2039	1.985e-05	PMvsH
							c63773_g1	94.1613	11.9996	2.9721	4.3632e-14	PvsH		c61666_g1	37.3479	8.08544	2.2076	0.00035151	PMvsH
							c65954_g2	25.7424	3.25916	2.9816	0.00082438	PvsH		c65688_g1	19.7491	4.27155	2.209	0.031661	PMvsH
							c81992_g1	150.981	19.0365	2.9875	6.0851e-23	PvsH		c69554_g1	61.3977	13.0435	2.2349	5.0425e-07	PMvsH
							c56299_g1	15.7556	1.92587	3.0323	0.021798	PvsH		c64596_g2	21.6165	4.57666	2.2398	0.017876	PMvsH
							c65183_g1	53.5938	6.44425	3.056	3.5477e-08	PvsH		c60294_g1	163.822	34.325	2.2548	2.5704e-19	PMvsH
							c63060_g2	281.926	33.7768	3.0612	2.4403e-44	PvsH		c63119_g1	24.5025	5.03433	2.2831	0.0075109	PMvsH
							c66892_g3	26.6728	3.18509	3.066	0.00046429	PvsH		c69347_g1	38.027	7.78033	2.2891	0.00018958	PMvsH
							c50741_g1	27.9755	3.33323	3.0692	0.0002896	PvsH		c59094_g1	49.6274	10.1449	2.2904	7.9252e-06	PMvsH
							c29869_g1	35.4811	4.22209	3.071	2.0369e-05	PvsH		c68095_g2	19.1832	3.89016	2.3019	0.028534	PMvsH
							c47378_g1	49.1897	5.7776	3.0898	1.4173e-07	PvsH		c64257_g1	20.3716	4.119	2.3062	0.02032	PMvsH
							c82457_g1	33.6202	3.92581	3.0983	3.5356e-05	PvsH		c69210_g2	93.4829	18.8406	2.3109	3.0205e-11	PMvsH
							c60294_g1	287.074	33.3323	3.1064	7.9102e-46	PvsH		c63829_g2	20.7598	4.119	2.3334	0.017115	PMvsH
							c82631_g1	19.7875	2.29623	3.1073	0.0046325	PvsH		c40390_g1	101.575	19.8322	2.3566	1.5941e-12	PMvsH
							c65028_g1	59.3005	6.81461	3.1213	2.8991e-09	PvsH		c7623_g1	86.4661	16.7048	2.3719	1.0289e-10	PMvsH
							c63542_g1	27.7273	3.18509	3.1219	0.00026854	PvsH		c57050_g1	25.1815	4.8055	2.3896	0.0043637	PMvsH
							c59551_g1	21.2142	2.3703	3.1619	0.0024862	PvsH		c81992_g1	104.574	19.6034	2.4154	2.8113e-13	PMvsH
							c61066_g1	155.571	17.2587	3.1722	4.2281e-25	PvsH		c65954_g2	17.9949	3.35622	2.4227	0.02907	PMvsH
							c53034_g1	29.154	3.18509	3.1943	0.00012746	PvsH		c48734_g1	117.193	21.7392	2.4305	5.0079e-15	PMvsH
							c65577_g2	303.512	32.2953	3.2324	2.3905e-50	PvsH		c60104_g1	142.318	26.3158	2.4351	2.2569e-18	PMvsH
							c59962_g1	38.5826	3.85174	3.3244	2.3442e-06	PvsH		c100865_g1	165.01	30.206	2.4496	1.656e-21	PMvsH
							c83387_g1	22.4548	2.14808	3.3859	0.00094955	PvsH		c68707_g2	37.9138	6.865	2.4654	7.6914e-05	PMvsH
							c98086_g1	14.7631	1.40736	3.3909	0.017503	PvsH		c75750_g1	327.134	59.1915	2.4664	2.0498e-43	PMvsH
							c64603_g1	88.3305	8.37012	3.3996	4.9348e-15	PvsH		c60480_g2	54.2676	9.76355	2.4746	5.2937e-07	PMvsH
							c64927_g1	122.943	11.4071	3.43	3.0141e-21	PvsH		c64554_g1	48.2693	8.61938	2.4855	3.0349e-06	PMvsH
							c8234_g1	29.7123	2.59251	3.5186	3.9187e-05	PvsH		c50741_g1	19.353	3.4325	2.4952	0.016411	PMvsH
							c55411_g1	1310.5	110.293	3.5707	3.6531e-240	PvsH		c60792_g1	39.1587	6.865	2.512	4.1448e-05	PMvsH
							c58007_g2	19.7255	1.62958	3.5975	0.0018176	PvsH		c63773_g1	71.1308	12.357	2.5251	1.8561e-09	PMvsH
							c64554_g1	102.535	8.37012	3.6147	1.9242e-18	PvsH		c61066_g1	104.574	17.7727	2.5568	3.4877e-14	PMvsH
							c68682_g1	16.624	1.33329	3.6402	0.0058374	PvsH		c65993_g1	17.9383	2.97483	2.5922	0.019555	PMvsH
							c57543_g1	20.4699	1.55551	3.718	0.0010821	PvsH		c61651_g1	36.8952	6.10222	2.596	5.4544e-05	PMvsH
							c94532_g1	506.66	36.9618	3.7769	2.6884e-96	PvsH		c82068_g1	222.22	36.6896	2.5985	4.0414e-31	PMvsH
							c41191_g2	11.4755	0.81479	3.816	0.03935	PvsH		c65183_g1	40.63	6.63616	2.6141	1.5e-05	PMvsH
							c17240_g1	13.4605	0.81479	4.0462	0.013831	PvsH		c63319_g1	36.4991	5.79711	2.6545	4.665e-05	PMvsH
							c61239_g1	16.0657	0.888862	4.1759	0.0038511	PvsH		c64927_g1	75.2051	11.7468	2.6786	1.1079e-10	PMvsH
							c66292_g1	13.7706	0.740718	4.2165	0.010346	PvsH		c8234_g1	17.429	2.66972	2.7067	0.017814	PMvsH
							c64113_g2	10.7826	0.557761	4.2729	0.037397	PvsH		c64275_g2	48.5523	7.39894	2.7141	6.1734e-07	PMvsH
							c55922_g3	30.1465	1.55551	4.2765	5.683e-06	PvsH		c11625_g1	71.6401	10.9077	2.7154	2.5158e-10	PMvsH
							c66689_g2	10.1729	0	4.3467	0.047156	PvsH		c64275_g1	20.9941	3.12739	2.747	0.005297	PMvsH
							c40650_g2	10.421	0	4.3814	0.041248	PvsH		c82457_g1	27.8978	4.04272	2.7868	0.00045384	PMvsH
							c64390_g5	43.607	2.07401	4.3941	8.2348e-09	PvsH		c82861_g1	14.0903	1.98322	2.8288	0.042192	PMvsH
							c70340_g1	13.8947	0.592575	4.5514	0.0075737	PvsH		c75765_g1	18.6174	2.59344	2.8437	0.009046	PMvsH
							c63211_g1	40.9397	1.70365	4.5868	1.9515e-08	PvsH		c26943_g1	19.353	2.66972	2.8578	0.0068891	PMvsH
							c63985_g1	75.2422	3.11102	4.5961	1.1534e-15	PvsH		c47380_g1	43.1764	5.87339	2.878	1.5451e-06	PMvsH
							c64925_g2	28.6801	0.968119	4.8887	4.9499e-06	PvsH		c64247_g1	25.0118	3.35622	2.8977	0.00085263	PMvsH
							c94673_g1	49.7479	1.11108	5.4846	7.5985e-11	PvsH		c65028_g1	52.5134	7.01755	2.9036	4.5137e-08	PMvsH
							c69246_g1	30.3946	0	5.9257	1.3434e-06	PvsH		c55020_g1	19.5794	2.59344	2.9164	0.005632	PMvsH
							c14040_g1	12.3439	0.148144	6.3807	0.011482	PvsH		c56299_g1	16.467	1.98322	3.0537	0.012499	PMvsH
							c56918_g1	207.552	2.29623	6.4981	5.2533e-46	PvsH		c65577_g2	286.504	33.2571	3.1068	2.6304e-48	PMvsH
							c68300_g1	46.2743	0	6.5321	5.4637e-10	PvsH		c38826_g1	13.6942	1.52555	3.1662	0.028534	PMvsH
														c55922_g3	14.4299	1.60183	3.1713	0.021252	PMvsH
														c68383_g1	20.7677	2.28833	3.182	0.0019609	PMvsH
														c81986_g1	1166.44	124.714	3.2254	6.8038e-206	PMvsH
														c68682_g1	13.4113	1.373	3.288	0.026686	PMvsH
														c57543_g1	15.7314	1.60183	3.2959	0.010922	PMvsH
														c64390_g5	21.0506	2.13578	3.301	0.0013424	PMvsH
														c63211_g1	17.7686	1.75439	3.3403	0.0046578	PMvsH
														c55411_g1	1156.14	113.578	3.3476	1.1728e-210	PMvsH
														c98086_g1	14.7694	1.44928	3.3492	0.014538	PMvsH
														c68383_g3	84.0894	7.09383	3.5673	1.1441e-15	PMvsH
														c63985_g1	38.4797	3.20367	3.5863	4.3609e-07	PMvsH
														c82631_g1	29.4256	2.36461	3.6374	1.8802e-05	PMvsH
														c26256_g1	33.7829	2.66972	3.6615	2.625e-06	PMvsH
														c41800_g1	14.0338	1.06789	3.7161	0.01231	PMvsH
														c58007_g2	22.4087	1.67811	3.7392	0.00031631	PMvsH
														c66292_g1	10.6951	0.762777	3.8095	0.046598	PMvsH
														c94532_g1	540.809	38.0626	3.8287	1.0915e-108	PMvsH
														c64603_g1	123.361	8.61938	3.8392	2.0118e-24	PMvsH
														c29869_g1	70.2254	4.34783	4.0136	3.708e-14	PMvsH
														c82066_g1	52.6832	3.05111	4.1099	1.0197e-10	PMvsH
														c56123_g1	9.95944	0	4.3161	0.046072	PMvsH
														c64606_g4	10.0726	0	4.3324	0.043298	PMvsH
														c41474_g2	10.7517	0	4.4265	0.029886	PMvsH
														c38234_g2	11.0912	0	4.4713	0.024698	PMvsH
														c60922_g2	11.1478	0	4.4787	0.023947	PMvsH
														c64113_g2	12.8686	0.574371	4.4857	0.010776	PMvsH
														c59510_g1	11.8268	0	4.564	0.016688	PMvsH
														c66732_g1	12.3361	0	4.6248	0.012769	PMvsH
														c53257_g1	12.4493	0	4.638	0.012058	PMvsH
														c46589_g1	13.4113	0	4.7454	0.0072433	PMvsH
														c95730_g1	13.4113	0	4.7454	0.0072433	PMvsH
														c53906_g1	13.5811	0	4.7635	0.0066364	PMvsH
														c86905_g1	13.5811	0	4.7635	0.0066364	PMvsH
														c23679_g1	13.7508	0	4.7814	0.0060884	PMvsH
														c54083_g4	15.2787	0	4.9334	0.0026284	PMvsH
														c94673_g1	36.6689	1.14417	5.0022	4.485e-08	PMvsH
														c82117_g1	16.1275	0	5.0115	0.0016546	PMvsH
														c83315_g1	17.3724	0	5.1187	0.00083244	PMvsH
														c76131_g1	17.712	0	5.1467	0.00069875	PMvsH
														c70156_g1	21.7863	0	5.4453	7.9541e-05	PMvsH
														c56918_g1	132.189	2.36461	5.8049	2.3231e-30	PMvsH
														c40416_g1	31.293	0	5.9678	5.4732e-07	PMvsH
														c64897_g1	35.2542	0	6.1397	7.0956e-08	PMvsH
														c59382_g2	36.0464	0	6.1718	4.6931e-08	PMvsH
														c65373_g1	58.3985	0	6.8679	8.7161e-13	PMvsH
														c13906_g1	95.2938	0	7.5743	4.9392e-20	PMvsH
														c69246_g1	97.7836	0	7.6115	1.6996e-20	PMvsH
														c66049_g2	25.4634	0.0762777	8.3829	7.9357e-05	PMvsH

## Sheet: Supplementary Table S2
Table S2 64 DEGs were common among the three comparisons including PH, PMH, and MH.
Gene_id	P_readcount	H_readcount	log2.Fold_change.	q.value	VS		Gene_id	PM_readcount	H_readcount	log2.Fold_change.	q.value	VS		Gene_id	M_readcount	H_readcount	log2.Fold_change.	q.value	VS
c51711_g1	0	48.7393	-6.607	4.8709e-11	PH		c51711_g1	0	50.1908	-6.6493	4.5609e-11	PMH		c51711_g1	0	49.6106	-6.6326	1.09e-10	MH
c63728_g1	5.76878	349.323	-5.9202	2.7153e-83	PH		c56018_g2	0	27.3837	-5.7752	4.2954e-06	PMH		c56018_g2	0	27.0672	-5.7585	1.13e-05	MH
c56018_g2	0	26.5918	-5.7329	4.188e-06	PH		c56460_g1	1.13175	41.4188	-5.1937	3.3829e-09	PMH		c5130_g1	0	14.0991	-4.8175	0.012306	MH
c56460_g1	0.868418	40.221	-5.5334	2.7371e-09	PH		c63728_g1	11.1478	359.726	-5.0121	7.9775e-82	PMH		c94482_g1	44.7639	706.16	-3.9796	1.63e-147	MH
c5130_g1	0	13.8514	-4.792	0.0042471	PH		c5130_g1	0	14.2639	-4.8343	0.004697	PMH		c56460_g1	2.97283	40.9401	-3.7836	1.42e-07	MH
c66153_g2	5.45863	79.9976	-3.8733	1.9689e-16	PH		c69235_g1	4.69678	56.9032	-3.5988	1.4422e-10	PMH		c75750_g1	6.97471	58.5074	-3.0684	2.74e-09	MH
c69235_g1	6.32705	55.2576	-3.1266	1.3471e-09	PH		c66153_g2	8.82769	82.38	-3.2222	4.9955e-14	PMH		c54942_g1	10.8051	64.5391	-2.5785	1.46e-08	MH
c100890_g1	15.0733	65.3314	-2.1158	1.5998e-07	PH		c64176_g2	19.1267	128.179	-2.7445	8.5075e-19	PMH		c38455_g2	26.6983	144.082	-2.4321	1.34e-18	MH
c68123_g4	14.3289	55.4798	-1.953	8.7336e-06	PH		c38455_g2	21.8995	145.767	-2.7347	2.4373e-21	PMH		c65736_g1	87.0695	400.806	-2.2027	2.6e-47	MH
c63760_g1	62.0919	227.919	-1.876	4.21e-23	PH		c59352_g1	44.7043	245.08	-2.4548	4.8078e-32	PMH		c100831_g1	34.1875	137.221	-2.005	6.84e-14	MH
c52284_g1	30.7668	112.441	-1.8697	3.4138e-11	PH		c63760_g1	43.233	234.707	-2.4407	1.8383e-30	PMH		c59352_g1	63.8014	242.248	-1.9248	1.14e-23	MH
c94482_g1	201.163	693.757	-1.7861	5.2328e-67	PH		c67139_g2	10.8648	51.1061	-2.2338	8.6761e-06	PMH		c67139_g2	15.9504	50.5154	-1.6631	0.001403	MH
c64176_g2	37.2799	124.472	-1.7393	2.7449e-11	PH		c66627_g3	13.5811	62.3189	-2.1981	6.0521e-07	PMH		c67397_g3	34.0314	106.244	-1.6424	5.57e-08	MH
c38455_g2	44.0412	141.551	-1.6844	2.5988e-12	PH		c67397_g3	23.7861	107.486	-2.176	5.9532e-12	PMH		c52284_g1	37.046	114.451	-1.6273	1.6e-08	MH
c82250_g1	15.3214	48.2948	-1.6563	0.00046214	PH		c58848_g2	124.776	544.089	-2.1245	3.5032e-60	PMH		c49481_g1	239.598	729.684	-1.6067	4e-57	MH
c58848_g2	168.473	528.354	-1.649	9.3943e-46	PH		c38429_g1	28.5202	114.798	-2.009	1.582e-11	PMH		c68923_g1	54.0826	160.669	-1.5709	1.35e-11	MH
c60632_g1	49.7479	149.255	-1.5851	5.7841e-12	PH		c75549_g1	32.5945	125.095	-1.9403	5.4004e-12	PMH		c52672_g1	22.1247	61.674	-1.479	0.0010514	MH
c38429_g1	37.404	111.478	-1.5755	7.8432e-09	PH		c60632_g1	41.3656	153.7	-1.8936	2.6109e-14	PMH		c57403_g1	48.4228	132.923	-1.4568	1.9e-08	MH
c64829_g1	14.453	42.4432	-1.5542	0.00278	PH		c52284_g1	33.1604	115.79	-1.804	4.9143e-10	PMH		c63760_g1	89.6421	231.994	-1.3718	6.92e-14	MH
c69264_g1	34.3645	100.738	-1.5516	8.5347e-08	PH		c64829_g1	13.3547	43.7071	-1.7105	0.0018595	PMH		c7599_g1	52.3675	131.717	-1.3307	3.09e-07	MH
c67397_g3	36.1063	104.378	-1.5315	6.1693e-08	PH		c69264_g1	31.8589	103.738	-1.7032	2.8668e-08	PMH		c66627_g3	25.0403	61.5986	-1.2986	0.0056167	MH
c55351_g1	26.921	74.9607	-1.4774	2.086e-05	PH		c100907_g1	20.8243	67.5821	-1.6984	2.586e-05	PMH		c69235_g1	22.9822	56.2455	-1.2912	0.011854	MH
c7959_g2	32.8138	87.4048	-1.4134	6.254e-06	PH		c68123_g4	17.9383	57.132	-1.6713	0.0002205	PMH		c64176_g2	52.0588	126.697	-1.2832	1.52e-06	MH
c57403_g1	49.6239	130.589	-1.3959	9.4524e-09	PH		c55537_g1	134.056	396.339	-1.5639	1.4642e-28	PMH		c65577_g1	60.3712	145.515	-1.2692	1.81e-07	MH
c66627_g3	23.7574	60.5167	-1.349	0.00077795	PH		c100890_g1	23.4273	67.277	-1.5219	0.00016534	PMH		c45255_g2	29.8426	69.5152	-1.22	0.0045255	MH
c45255_g2	27.6653	68.2942	-1.3037	0.0004002	PH		c64126_g2	31.1798	89.0161	-1.5135	6.2032e-06	PMH		c100987_g1	35.8454	82.408	-1.201	0.0012683	MH
c100907_g1	27.7273	65.6276	-1.243	0.0010577	PH		c45255_g2	25.804	70.3281	-1.4465	0.00022847	PMH		c100890_g1	30.5286	66.4994	-1.1232	0.015808	MH
c7648_g1	50.5543	119.256	-1.2382	1.0583e-06	PH		c7959_g2	33.7263	90.0077	-1.4162	1.9973e-05	PMH		c66153_g2	37.9035	81.4278	-1.1032	0.0044467	MH
c67139_g2	21.4623	49.6281	-1.2094	0.010634	PH		c100987_g1	31.3496	83.3716	-1.4111	5.4722e-05	PMH		c55351_g1	36.6458	76.3009	-1.0581	0.012029	MH
c100987_g1	35.1089	80.9605	-1.2054	0.00022758	PH		c94482_g1	270.603	714.417	-1.4006	6.4576e-44	PMH		c38429_g1	54.5399	113.471	-1.0569	0.00037742	MH
c75549_g1	52.7874	121.478	-1.2024	1.5287e-06	PH		c64846_g1	26.3133	69.2602	-1.3962	0.00044548	PMH		c55121_g2	64.3731	132.848	-1.0452	7.55e-05	MH
c59352_g1	103.652	237.993	-1.1992	6.8292e-13	PH		c57403_g1	52.9661	134.478	-1.3442	1.5566e-07	PMH		c55411_g1	225.02	112.265	1.0031	4.56e-07	MH
c64846_g1	29.4642	67.2572	-1.1907	0.0014548	PH		c7648_g1	49.4577	122.807	-1.3121	1.3357e-06	PMH		c64846_g1	139.437	68.4597	1.0263	0.00023952	MH
c64126_g2	39.0168	86.4418	-1.1476	0.0002431	PH		c82250_g1	20.2018	49.7331	-1.2997	0.012659	PMH		c7959_g2	181.914	88.9674	1.0319	6.78e-06	MH
c55537_g1	179.576	384.877	-1.0998	1.6765e-18	PH		c55351_g1	32.7643	77.1931	-1.2363	0.00091719	PMH		c50120_g1	103.82	49.8368	1.0588	0.0026257	MH
c19083_g1	40.4435	83.8493	-1.0519	0.0010604	PH		c19083_g1	40.9129	86.3464	-1.0776	0.0022768	PMH		c63728_g1	746.865	355.568	1.0707	6.3e-28	MH
c57799_g1	1137.19	532.28	1.0952	6.4213e-41	PH		c35598_g1	396.284	191.915	1.0461	2.8506e-15	PMH		c60632_g1	321.98	151.923	1.0836	6.38e-12	MH
c35598_g1	411.196	186.365	1.1417	1.2292e-15	PH		c68923_g1	348.071	162.548	1.0985	1.6641e-14	PMH		c19083_g1	182.829	85.3484	1.0991	1.12e-06	MH
c68923_g1	355.617	157.847	1.1718	3.9523e-14	PH		c100831_g1	307.441	138.825	1.147	1.0202e-13	PMH		c68123_g4	121.943	56.4717	1.1106	0.00024086	MH
c66302_g2	83.12	35.9989	1.2072	0.0019799	PH		c7599_g1	296.746	133.257	1.155	2.2301e-13	PMH		c81986_g1	270.87	123.273	1.1357	8.54e-11	MH
c50120_g1	114.693	48.9615	1.2281	7.0957e-05	PH		c66302_g2	85.8436	37.071	1.2114	0.00042699	PMH		c100907_g1	148.012	66.801	1.1478	1.02e-05	MH
c7599_g1	316.538	129.404	1.2905	7.4185e-15	PH		c52672_g1	147.92	62.3952	1.2453	1.976e-07	PMH		c56978_g1	272.357	118.824	1.1967	6.85e-12	MH
c100831_g1	344.018	134.811	1.3515	1.6627e-17	PH		c49481_g1	1761.12	738.216	1.2544	4.643e-93	PMH		c35598_g1	442.837	189.697	1.2231	1.98e-20	MH
c58078_g1	46.1502	17.481	1.4006	0.01854	PH		c59711_g1	279.204	112.357	1.3132	1.9193e-15	PMH		c75549_g1	294.31	123.65	1.2511	6.41e-14	MH
c82068_g1	94.9057	35.6286	1.4135	4.1423e-05	PH		c58078_g1	45.2136	18.0015	1.3286	0.016904	PMH		c55537_g1	959.651	391.758	1.2925	1.12e-49	MH
c59711_g1	291.416	109.108	1.4173	5.4091e-16	PH		c56111_g1	413.487	163.234	1.3409	8.3068e-24	PMH		c59711_g1	275.215	111.058	1.3092	5.34e-14	MH
c55121_g2	370.318	130.515	1.5046	1.4691e-22	PH		c50120_g1	135.132	50.4196	1.4223	2.3775e-08	PMH		c7648_g1	312.09	121.388	1.3623	5.04e-17	MH
c13841_g1	40.8777	13.5551	1.5925	0.011397	PH		c65736_g1	1123.49	405.492	1.4702	1.7475e-75	PMH		c64829_g1	114.854	43.202	1.4106	3.09e-06	MH
c54942_g1	200.356	63.4055	1.6599	4.367e-14	PH		c56978_g1	333.868	120.214	1.4737	3.8609e-22	PMH		c57799_g1	1450.22	541.797	1.4205	5.54e-88	MH
c49481_g1	2329.35	716.867	1.7001	1.7485e-175	PH		c55121_g2	374.102	134.401	1.4769	6.2998e-25	PMH		c64126_g2	250.461	87.9873	1.5092	5.71e-16	MH
c56111_g1	542.823	158.514	1.7759	4.405e-43	PH		c13841_g1	40.0075	13.9588	1.5191	0.010776	PMH		c69264_g1	292.023	102.539	1.5099	9.91e-19	MH
c52672_g1	208.358	60.5908	1.7819	2.4709e-16	PH		c57799_g1	1651.23	548.132	1.5909	5.9881e-125	PMH		c58848_g2	1578.17	537.801	1.5531	5.14e-110	MH
c65736_g1	1410.5	393.766	1.8408	3.8458e-119	PH		c60448_g1	57.0404	17.2388	1.7263	0.00012763	PMH		c56111_g1	491.031	161.348	1.6056	3.08e-35	MH
c65577_g1	582.957	142.959	2.0278	4.1085e-56	PH		c54942_g1	220.353	65.2937	1.7548	9.8849e-19	PMH		c38457_g3	43.9635	13.8729	1.664	0.0082951	MH
c56978_g1	507.342	116.737	2.1197	8.2356e-52	PH		c65577_g1	520.155	147.216	1.821	4.0417e-47	PMH		c60448_g1	56.0263	17.0395	1.7172	0.00067447	MH
c75750_g1	262.82	57.4797	2.193	7.8433e-28	PH		c67963_g1	25.4079	7.01755	1.8562	0.027717	PMH		c13841_g1	45.6786	13.7975	1.7271	0.0040352	MH
c38457_g3	66.7441	13.6292	2.2919	2.5898e-07	PH		c38457_g3	60.2094	14.0351	2.1009	2.2893e-06	PMH		c82250_g1	165.221	49.1583	1.7489	5.33e-13	MH
c60448_g1	91.9903	16.7402	2.4582	4.4527e-11	PH		c100865_g1	165.01	30.206	2.4496	1.656e-21	PMH		c58078_g1	62.4293	17.7935	1.8109	8.72e-05	MH
c67963_g1	41.4359	6.81461	2.6042	2.6988e-05	PH		c75750_g1	327.134	59.1915	2.4664	2.0498e-43	PMH		c66302_g2	144.011	36.6425	1.9746	1.95e-13	MH
c100865_g1	201.287	29.3324	2.7787	2.1548e-28	PH		c82068_g1	222.22	36.6896	2.5985	4.0414e-31	PMH		c67963_g1	39.7901	6.93644	2.5201	0.00011892	MH
c81986_g1	924.741	121.107	2.9328	1.3685e-140	PH		c81986_g1	1166.44	124.714	3.2254	6.8038e-206	PMH		c100865_g1	179.456	29.8569	2.5875	7.67e-24	MH
c29869_g1	35.4811	4.22209	3.071	2.0369e-05	PH		c55411_g1	1156.14	113.578	3.3476	1.1728e-210	PMH		c82068_g1	472.108	36.2655	3.7024	1.58e-90	MH
c55411_g1	1310.5	110.293	3.5707	3.6531e-240	PH		c29869_g1	70.2254	4.34783	4.0136	3.708e-14	PMH		c29869_g1	63.0582	4.29758	3.8751	8.02e-12	MH
c69246_g1	30.3946	0	5.9257	1.3434e-06	PH		c69246_g1	97.7836	0	7.6115	1.6996e-20	PMH		c69246_g1	267.154	0	9.0615	7.15e-48	MH

## Sheet: Supplementary Table S3
Table S3 The KEGG pathways significantly enriched in P-, M- and PM-treated samples in contrast to H.
#Term	Database	ID	Input number	Background number	P-Value	VS
alpha-Linolenic acid metabolism	KEGG PATHWAY	ko00592	6	67	0.0169395	MvsH
Ascorbate and aldarate metabolism	KEGG PATHWAY	ko00053	6	87	0.0478237	MvsH
Glycine, serine and threonine metabolism	KEGG PATHWAY	ko00260	9	138	0.0235871	MvsH
Glyoxylate and dicarboxylate metabolism	KEGG PATHWAY	ko00630	13	172	0.0022788	MvsH
Linoleic acid metabolism	KEGG PATHWAY	ko00591	5	49	0.0178244	MvsH
Photosynthesis	KEGG PATHWAY	ko00195	15	184	0.000522076	MvsH
Photosynthesis - antenna proteins	KEGG PATHWAY	ko00196	9	75	0.000586234	MvsH
Porphyrin and chlorophyll metabolism	KEGG PATHWAY	ko00860	6	88	0.0499283	MvsH
Carbon fixation in photosynthetic organisms	KEGG PATHWAY	ko00710	26	206	0.00300443	PMvsH
Carotenoid biosynthesis	KEGG PATHWAY	ko00906	9	52	0.0135053	PMvsH
Cysteine and methionine metabolism	KEGG PATHWAY	ko00270	20	176	0.0222903	PMvsH
Diterpenoid biosynthesis	KEGG PATHWAY	ko00904	5	18	0.0127127	PMvsH
Glyoxylate and dicarboxylate metabolism	KEGG PATHWAY	ko00630	23	172	0.00267735	PMvsH
Photosynthesis	KEGG PATHWAY	ko00195	29	184	6.78851e-05	PMvsH
Photosynthesis - antenna proteins	KEGG PATHWAY	ko00196	10	75	0.0403869	PMvsH
Porphyrin and chlorophyll metabolism	KEGG PATHWAY	ko00860	12	88	0.0229098	PMvsH
Pyruvate metabolism	KEGG PATHWAY	ko00620	16	141	0.0384899	PMvsH
Sulfur metabolism	KEGG PATHWAY	ko00920	9	66	0.0451834	PMvsH
Valine, leucine and isoleucine degradation	KEGG PATHWAY	ko00280	12	71	0.00555631	PMvsH
Alanine, aspartate and glutamate metabolism	KEGG PATHWAY	ko00250	15	90	0.00552517	PvsH
Butanoate metabolism	KEGG PATHWAY	ko00650	8	33	0.0062111	PvsH
Carbon fixation in photosynthetic organisms	KEGG PATHWAY	ko00710	25	206	0.0168368	PvsH
Carotenoid biosynthesis	KEGG PATHWAY	ko00906	9	52	0.0233056	PvsH
Cysteine and methionine metabolism	KEGG PATHWAY	ko00270	22	176	0.0182241	PvsH
Diterpenoid biosynthesis	KEGG PATHWAY	ko00904	5	18	0.0183994	PvsH
Glyoxylate and dicarboxylate metabolism	KEGG PATHWAY	ko00630	26	172	0.00114317	PvsH
Pantothenate and CoA biosynthesis	KEGG PATHWAY	ko00770	7	42	0.049782	PvsH
Photosynthesis	KEGG PATHWAY	ko00195	29	184	0.000333007	PvsH
Photosynthesis - antenna proteins	KEGG PATHWAY	ko00196	11	75	0.0340042	PvsH
Pyruvate metabolism	KEGG PATHWAY	ko00620	19	141	0.0142896	PvsH
Valine, leucine and isoleucine biosynthesis	KEGG PATHWAY	ko00290	7	35	0.0236234	PvsH
Valine, leucine and isoleucine degradation	KEGG PATHWAY	ko00280	14	71	0.00192332	PvsH

## Sheet: Supplementary Table S4
Table S4 The TFs identified as the DEGs in the three comparisons including MH, PH, and PMH.
Gene_id	P,M or PM readcount	H readcount	log2.Fold_change.	q.value	Description	VS
c100895_g1	370.631	125.836	1.5584	3.8001e-25	Transcription factor, Myb superfamily	MvsH
c101060_g1	30.1047	99.695	-1.7275	4.1799e-08	PREDICTED: transcription factor CPC-like	PMvsH
c14040_g1	12.3439	0.148144	6.3807	0.011482	Ethylene-responsive transcription factor ERF016	PvsH
c17098_g1	245.308	499.543	-1.026	1.6873e-18	Transcription factor HEX, contains HOX and HALZ domains	PMvsH
c19752_g1	74.0636	32.8138	1.1745	0.006343	Ethylene-responsive transcription factor ERF053	PvsH
c27251_g1	4.74509	22.468	-2.2434	0.033747	WRKY transcription factor 18	MvsH
c35310_g1	65.4415	10.1478	2.689	1.0009e-08	GATA transcription factor, putative, mRNA	PvsH
c35310_g1	39.7812	10.4501	1.9286	0.00095852	GATA transcription factor, putative, mRNA	PMvsH
c35310_g2	46.1502	9.33305	2.3059	4.3681e-05	GATA transcription factor, putative, mRNA	PvsH
c35310_g2	41.9881	9.611	2.1272	0.000173	GATA transcription factor, putative, mRNA	PMvsH
c40502_g1	29.9915	8.238	1.8642	0.010741	Heat Stress Transcription Factor family protein	PMvsH
c41191_g2	11.4755	0.81479	3.816	0.03935	Heat stress transcription factor A-2b	PvsH
c41449_g1	16.4077	231.315	-3.8174	2.5196e-46	ethylene-responsive transcription factor 6	MvsH
c46684_g1	77.8475	22.7401	1.7754	5.5449e-06	WRKY transcription factor 1 gene	PvsH
c46684_g1	70.7347	23.4173	1.5948	4.047e-05	WRKY transcription factor 1 gene	PMvsH
c48483_g1	12.2199	32.7398	-1.4218	0.029493	AP2/ERF and B3 domain-containing transcription factor	PvsH
c51357_g1	29.7123	9.4812	1.6479	0.046305	Transcription factor MYB59	PvsH
c51357_g1	44.6477	9.76355	2.1931	5.8947e-05	Transcription factor MYB59	PMvsH
c52297_g2	9.67666	30.2954	-1.6465	0.015307	transcription factor, putative	PvsH
c52297_g2	8.60134	31.1976	-1.8588	0.0089942	transcription factor, putative	PMvsH
c54102_g1	41.7461	93.3305	-1.1607	9.1998e-05	Transcription factor, Myb superfamily	PvsH
c54584_g1	86.6557	35.8508	1.2733	0.00064836	Ethylene-responsive transcription factor ABR1-like	PvsH
c54584_g1	84.5421	36.9184	1.1953	0.00060044	Ethylene-responsive transcription factor ABR1-like	PMvsH
c54965_g1	32.9999	8.66641	1.929	0.007249	Ethylene-responsive transcription factor 12	PvsH
c55950_g1	162.022	56.8131	1.5119	8.5556e-10	Ethylene-responsive transcription factor, putative	PvsH
c55950_g1	151.712	58.505	1.3747	6.4921e-09	Ethylene-responsive transcription factor, putative	PMvsH
c56015_g1	29.8984	7.03682	2.0871	0.0067397	Ethylene-responsive transcription factor ERF114	PvsH
c56299_g1	15.7556	1.92587	3.0323	0.021798	Myb-related protein Myb4	PvsH
c56299_g1	16.467	1.98322	3.0537	0.012499	Myb-related protein Myb4	PMvsH
c56460_g1	0.868418	40.221	-5.5334	2.7371e-09	transcription factor, putative	PvsH
c56460_g1	1.13175	41.4188	-5.1937	3.3829e-09	transcription factor, putative	PMvsH
c56460_g1	2.97283	40.9401	-3.7836	1.4184e-07	transcription factor, putative	MvsH
c57027_g1	287.57	122.589	1.2301	2.1918e-12	WRKY transcription factor, putative	PvsH
c57027_g1	259.115	126.24	1.0374	8.7943e-10	WRKY transcription factor, putative	PMvsH
c57371_g1	37.5743	84.592	-1.1708	0.0008778	Transcription factor, putative, mRNA	PMvsH
c57522_g1	39.0469	8.51976	2.1963	0.00089121	WRKY transcription factor, putative	MvsH
c58007_g1	15.505	41.4188	-1.4175	0.016736	heat shock transcription factor	PMvsH
c58007_g2	19.7255	1.62958	3.5975	0.0018176	Heat shock factor protein HSF30	PvsH
c58007_g2	22.4087	1.67811	3.7392	0.00031631	Heat shock factor protein HSF30	PMvsH
c58593_g2	6.73394	28.4516	-2.079	0.0063298	NAC transcription factor 072 gene, complete cds	PMvsH
c59428_g1	57.097	28.4516	1.0049	0.049466	Transcription factor, Myb superfamily	PMvsH
c60454_g1	89.8813	27.3325	1.7174	1.412e-06	Ethylene-responsive transcription factor	PvsH
c60454_g1	84.7118	28.1465	1.5896	3.9934e-06	ethylene-responsive transcription factor	PMvsH
c61651_g1	37.0939	5.92575	2.6461	7.9866e-05	Ethylene-responsive transcription factor ABR1	PvsH
c61651_g1	36.8952	6.10222	2.596	5.4544e-05	Ethylene-responsive transcription factor ABR1	PMvsH
c62454_g1	50.1201	127.478	-1.3468	4.1817e-08	Transcription factor HEX, contains HOX and HALZ domains	PvsH
c62454_g1	45.157	131.274	-1.5396	4.6249e-09	Transcription factor HEX, contains HOX and HALZ domains	PMvsH
c62660_g1	24.5591	61.0985	-1.3149	0.0028476	MADS-box transcription factor 3 [Hevea brasiliensis]	PMvsH
c62783_g1	28.2856	6.29611	2.1675	0.0069526	WRKY transcription factor 27	PvsH
c62783_g1	26.8226	6.48361	2.0486	0.0099332	WRKY transcription factor 27	PMvsH
c62855_g1	16.8066	40.3509	-1.2636	0.047333	Transcription factor, Myb superfamily	PMvsH
c62941_g1	160.132	45.69	1.8093	3.0953e-13	Myb-related protein Myb4	MvsH
c62951_g1	375.157	137.181	1.4514	1.485e-21	WRKY transcription factor 31	PvsH
c62951_g1	289.956	141.266	1.0374	5.8465e-11	WRKY transcription factor 31	PMvsH
c63569_g2	204.264	55.4798	1.8804	2.36e-17	WRKY transcription factor 08	PvsH
c63569_g2	167.273	57.132	1.5498	8.2486e-12	WRKY transcription factor 08	PMvsH
c63705_g1	58.5418	21.2617	1.4612	0.0040464	Transcription factor MYB44	MvsH
c64596_g2	25.3702	4.44431	2.5131	0.0041165	WRKY transcription factor, putative	PvsH
c64596_g2	21.6165	4.57666	2.2398	0.017876	WRKY transcription factor, putative	PMvsH
c64596_g5	24.1296	5.70353	2.0809	0.024638	WRKY transcription factor, putative	PvsH
c64626_g1	110.351	236.511	-1.0998	2.8605e-11	Transcription factor MEIS1 and related HOX domain proteins	PvsH
c64626_g1	104.348	243.555	-1.2228	7.091e-12	Transcription factor MEIS1 and related HOX domain proteins	PMvsH
c65407_g2	6.28867	29.3291	-2.2215	0.0059519	WRKY transcription factor 18	MvsH
c65885_g1	64.2009	20.8883	1.6199	0.00027431	Transcription factor TCP13	PvsH
c65885_g1	84.7684	21.5103	1.9785	2.3808e-08	Transcription factor TCP13	PMvsH
c65929_g1	8.24997	26.8881	-1.7045	0.022945	Transcription factor HEX, homeobox protein, putative	PvsH
c66241_g1	17.7405	43.7765	-1.3031	0.011809	B3 domain-containing transcription factor VRN1	PvsH
c66249_g1	30.1047	106.179	-1.8184	2.7177e-09	Transcription factor MYB75	PMvsH
c66249_g1	31.1575	104.951	-1.7521	1.1737e-08	Transcription factor MYB75	MvsH
c66892_g1	3.7732	27.0672	-2.8427	0.0011348	Transcription factor, putative, mRNA	MvsH
c66911_g1	111.778	35.036	1.6737	6.9842e-08	transcription factor, putative	PvsH
c66911_g1	107.347	36.0794	1.573	1.1015e-07	transcription factor, putative	PMvsH
c68274_g2	68.8673	143.25	-1.0566	1.9478e-05	Transcription factor MEIS1 and related HOX domain proteins	PMvsH
c68400_g1	447.297	174.069	1.3616	3.5313e-23	Ethylene-responsive transcription factor ERF112	PvsH
c68400_g1	447.213	179.253	1.319	4.0517e-25	Ethylene-responsive transcription factor ERF112	PMvsH
c68528_g1	59.3605	145.919	-1.2976	9.5022e-08	Transcription factor MEIS1 and related HOX domain proteins	PMvsH
c75598_g1	106.877	26.7399	1.9989	8.3716e-10	Transcription factor JUNGBRUNNEN 1	PvsH
c88324_g1	100.674	44.8875	1.1653	0.00066364	Transcription factor DIVARICATA	PvsH
c88324_g1	5.08811	45.69	-3.1667	2.4407e-07	Transcription factor DIVARICATA	MvsH
c95173_g1	17.8646	39.9988	-1.1629	0.045291	Transcription factor Pur-alpha 1	PvsH

## Sheet: Supplementary Table S5
Table S5 The primer sequences of RT-qPCR used in this study.
Gene ID	Forward primer (5' to 3')	Reverse primer (5' to 3')
c41449_g1	CGGTTGAAACTGGAAAATGCAT	CTTCCATTGTTGCAGATGTGTAG
c52284_g1	TGAGGAAGACTACGGAAGAAATG	TCTCCATGGGTTGAAGGATAATG
c94482_g1	GAGAAAGGAGTTGTGAGGAAAGA	GACTCCATTTTCTCGCATTCTTC
c45255_g2	AAGTTTCCTGTAAGAGAGAAGGC	CTTGAGTTCACATGCACCATTAG
c65736_g1	AATAGCAGTAGATTAACCTGGCC	CCTGATTGCTCACCTTAGGATAG
c57522_g1	TAAAGGACTCGATTAAAGGTGGC	GGTTGGGTATATTTTGCAGACAC
c65245_g2	TATGGGAAGTAAGAGTGCTAAGC	TTCTACCTTGAGCTCATGTGATC
c100846_g1	CAAGCCGACCTGTTAACAAATAG	CGACTACAACATCTCGGAATGAT
c56767_g2	GATGGAGCAAATCATCATCATCG	GGCTCTTCGTTGTGTAGATATCA
c58019_g1	CTGAGAAGAGAGAGAGTTGCATT	ATAACCCAACCTCCCATTCATAG
c61516_g2	GATTGTTGTGATTGGTTAGGAGC	GGTAGCAAATCTCCCTTAATCCA
c51557_g1	CTGGCGAGGAATTTGATAAGTTG	TCTCTCCTAACAAATTGGCAGAG
c63038_g1	CATTTTCTGTCGGGATGGATTTG	GGGATATCGGATTCTTGACTCTG
c65501_g1	GGCATGTAAGAAAGCAACTAGTG	CCTAATCTTTGTTGGGTCACTGA
c65762_g1	CATGAAATAGCAGGACCTCTTCT	ATTTCAAGTGTGTACCGAGAGAG
c67319_g1	CTACATTGCTACAGGGGTTTGAT	TGATAGAGATGAGATTGAAGGCG
c50845_g2	GGAATGTTAACGGAGCATGTCTA	AGAGCTAGAGACTGTACCATGAT
c63715_g3	TCTTCGCTCACATACTTACACTC	GTTAAACCCCTGATGTTGGAAAG
c41449_g1	CGGTTGAAACTGGAAAATGCAT	CTTCCATTGTTGCAGATGTGTAG
c82068_g1	TCATAGTCATAGGAGCAGGTCAT	GTAATTGAGGAGACCACGATCAT
HQ323250 (HbYLS8)	CCTCGTCGTCATCCGATTC	CAGGCACCTCAGTGATGTC
